# Supplementary material for: High Rates of O’Nyong Nyong and Chikungunya Virus Transmission in Coastal Kenya
Source: PLoS Negl Trop Dis. 2015 Feb 6;9(2):e0003436. doi: 10.1371/journal.pntd.0003436 (PMC4319898; doi:10.1371/journal.pntd.0003436)
Supplement: S1 Data set — (XLS) [file pntd.0003436.s002.xls]

## Sheet: Sheet1
Village	id	Elisa_ChikV	PRNT_chikv	Alphavirus_Corrected	HHMDate	Village2	YearBorn	Age_in_years	Sex	RoomsInHouse	BedroomsInHouse	NumberOfSleepers	NumberOfWindows	UseBednet	ChildrenUseBednet	Flooring	FloorSpecify	Roof	RoofSpecify	CookingFuel	DrinkingWater	DrinkingWaterother	Light	Lightother	_Land	Telephone	Radio	Television	Bicycle	MotorVehicle	DomesticServant	ownFlushToilet	ownland	age	adult_child	village_2	Malaria	Treat_Malaria	agesq	chikv_PRNT	onnv	watersource	age2	chikv	drinkwatr	age5
2	620604	0		0		6				5	3	1	1	1	2	1	0	1		1	1		1		0	0	0	0	0	0	0	0	0			0					0	0		0	1
2	629904	1	1	1		6																														0					1			0
2	631406	1	3	1		6				8	6	2	11	1	2	3	0	2		1	3		1		1	1	1	1	1	0	0	0	1			0	0	1			0	0		0	3
2	631407	1	2	1		6				8	6	2	11	1	2	3	0	2		1	3		1		1	1	1	1	1	0	0	0	1			0	0	1			0	0		1	3
2	633213	0		0		6				7	4	4	4	0	0	1	0	1		1	2		1		1	1	0	0	0	0	0	0	1			0	0	1			0	0		0	1
2	636409	1	0	0		6				6	3	3	9	1	2	3	0	2		1	3		4		1	1	1	1	1	0	0	0	1			0					0	0		0	3
2	638106	0		0		6																														0					0			0
2	642007	0		0		6																														0					0			0
2	646004	0		0		6																														0					0			0
2	646007	0		0		6																														0					0			0
2	650006	1	0	0		6				5	3	2	12	1	2	3	0	2		1	3		1		1	0	1	0	0	0	0	0	1			0					0	0		0	3
2	654005	0		0		6				3	3	4	0	1	2	1	0	1		1	1		1		0	1	1	1	0	0	0	0	0			0					0	0		0	1
2	674302	1	3	1		6																														0					0			0
2	600405	1	1	1	2009-10-14	6	1996	13	0	4	3	3	2	1	2	1	0	1		1	1		1		1	0	1	0	0	0	0	0	1	13	0	0	0	0	169		1	0	13	0	1	3
2	600409	1	0	0	2009-10-14	6	1997	12	1	4	3	3	2	1	2	1	0	1		1	1		1		1	0	1	0	0	0	0	0	1	12	0	0	1	0	144		0	0	12	0	1	3
2	600503	1	0	0	2009-10-13	6	1996	13	0	3	3	3	0	1	0	1	0	1		1	5		1		0	0	0	0	0	0	0	0	0	13	0	0	0	0	169		0	1	13	0	4	3
2	600504	1	0	0	2009-10-13	6	1999	10	1	3	3	3	0	1	0	1	0	1		1	5		1		0	0	0	0	0	0	0	0	0	10	0	0	1	0	100		0	1	10	0	4	2
2	600505	1	0	0	2009-10-13	6	2003	6	0	3	3	3	0	1	0	1	0	1		1	5		1		0	0	0	0	0	0	0	0	0	6	0	0	0	1	36		0	1	6	0	4	2
2	600805	1	1	1	2009-09-08	6	1997	12	0	3	2	3	0	1	2	1	0	1		1	1		1		0	1	0	0	0	0	0	0	0	12	0	0	0	0	144		1	0	12	0	1	3
2	600903	1	0	0	2009-09-12	6	2007	2	1	2	2	2	0	1	2	1	0	1		1	1		1		0	1	0	0	0	0	0	0	0	2	0	0	0	1	4		0	0	2	0	1	1
2	601003	0		0	2009-09-25	6	1999	10	0	3	2	3	1	1	2	1	0	1		1	1		1		1	0	0	0	0	0	0	0	1	10	0	0	0	1	100		0	0	10	0	1	2
2	601007	1	0	0	2009-09-25	6	1999	10	1	3	2	3	1	1	2	1	0	1		1	1		1		1	0	0	0	0	0	0	0	1	10	0	0	0	1	100		0	0	10	0	1	2
2	601104	0	0	0	2009-10-07	6	2000	9	1	2	2	4	1	1	2	1	0	1		1	1		1		0	0	1	0	1	0	0	0	0	9	0	0	0	0	81		0	0	9	0	1	2
2	601105	0		0	2009-10-07	6	2003	6	1	2	2	4	1	1	2	1	0	1		1	1		1		0	0	1	0	1	0	0	0	0	6	0	0	0	0	36		0	0	6	0	1	2
2	601302	0		0	2009-09-08	6	1996	13	0	2	2	3	0	0	0	1	0	1		1	1		1		1	0	1	0	0	0	0	0	1	13	0	0	1	0	169		0	0	13	0	1	3
2	601303	1	0	0	2009-09-08	6	1996	13	0	2	2	3	0	0	0	1	0	1		1	1		1		1	0	1	0	0	0	0	0	1	13	0	0	0	0	169		0	0	13	0	1	3
2	601304	1	0	0	2009-09-08	6	2000	9	1	2	2	3	0	0	0	1	0	1		1	1		1		1	0	1	0	0	0	0	0	1	9	0	0	1	0	81		0	0	9	0	1	2
2	601604	1	0	0	2009-09-07	6	1999	10	0	5	4	3	4	1	0	1	0	1		1	5		1		1	0	0	0	0	0	0	0	1	10	0	0	1	1	100		0	1	10	0	4	2
2	601605	0		0	2009-09-07	6	2001	8	0	5	4	3	4	1	0	1	0	1		1	5		1		1	0	0	0	0	0	0	0	1	8	0	0	1	1	64		0	1	8	0	4	2
2	601606	0		0	2009-09-07	6	2003	6	1	5	4	3	4	1	0	1	0	1		1	5		1		1	0	0	0	0	0	0	0	1	6	0	0	0	1	36		0	1	6	0	4	2
2	602203	1	0	0	2009-10-07	6	1999	10	0	4	2	3	4	1	2	1	0	1		1	5		1		1	0	0	0	0	0	0	0	1	10	0	0	0	1	100		0	1	10	0	4	2
2	602204	0		0	2009-10-07	6	2001	8	0	4	2	3	4	1	2	1	0	1		1	5		1		1	0	0	0	0	0	0	0	1	8	0	0	1	1	64		0	1	8	0	4	2
2	602205	1	0	0	2009-10-07	6	2004	5	0	4	2	3	4	1	2	1	0	1		1	5		1		1	0	0	0	0	0	0	0	1	5	0	0	0	1	25		0	1	5	0	4
2	602405	1	0	0	2009-10-05	6	1996	13	1	6	5	2	10	1	2	3	0	1		1	5		1		0	1	1	0	0	0	0	0	0	13	0	0	0	1	169		0	1	13	0	4	3
2	602406	1	0	0	2009-10-05	6	1998	11	1	6	5	2	10	1	2	3	0	1		1	5		1		0	1	1	0	0	0	0	0	0	11	0	0	0	1	121		0	1	11	0	4	3
2	602408	0	0	0	2009-10-05	6	1995	14	0	6	5	2	10	1	2	3	0	1		1	5		1		0	1	1	0	0	0	0	0	0	14	0	0	0	1	196		0	1	14	0	4	3
2	602602	0		0	2009-10-13	6	1999	10	1	4	2	1	4	1	0	1	0	1		1	3		1		1	1	1	0	0	0	0	0	1	10	0	0	0	0	100		0	0	10	0	3	2
2	602704	1	0	0	2009-09-25	6	2000	9	0	1	1	7	1	0	0	3	0	2		1	5		1		0	0	0	0	0	0	0	0	0	9	0	0	0	1	81		0	1	9	0	4	2
2	602903	0		0	2009-10-14	6	1998	11	1	4	3	4	1	1	0	1	0	1		1	3		1		1	1	1	0	0	0	0	0	1	11	0	0	0	0	121		0	0	11	0	3	3
2	603603	0		0	2009-09-11	6	2003	6	1	4	3	2	2	1	2	1	0	1		1	3		1		0	1	0	0	0	0	0	0	0	6	0	0	0	1	36		0	0	6	0	3	2
2	603707	0		0	2009-09-03	6	2003	6	1	3	3	4	0	0	0	1	0	1		1	1		1		1	0	0	0	0	0	0	0	1	6	0	0	0	1	36		0	0	6	0	1	2
2	604405	0		0	2009-09-17	6	1999	10	0	5	3	2	6	0	0	1	0	1		1	5		1		1	0	1	0	0	0	0	0	1	10	0	0	0	1	100		0	1	10	0	4	2
2	604703	0		0	2009-09-08	6	1999	10	1	3	2	2	2	1	2	1	0	1		1	5		1		1	1	1	0	0	0	0	0	1	10	0	0	0	0	100		0	1	10	0	4	2
2	604704	0		0	2009-09-08	6	2003	6	1	3	2	2	2	1	2	1	0	1		1	5		1		1	1	1	0	0	0	0	0	1	6	0	0	0	0	36		0	1	6	0	4	2
2	604803	0		0	2009-09-07	6	1995	14	1	4	3	2	2	1	1	1	0	1		1	1		1		1	0	0	0	0	0	0	0	1	14	0	0	0	1	196		0	0	14	0	1	3
2	604904		0	0	2009-09-14	6	2003	6	0	4	3	2	5	0	0	1	0	1		1	1		1		1	0	0	0	0	0	0	0	1	6	0	0	0	0	36		0	0	6	0	1	2
2	605204	1	3	1	2009-09-25	6	1996	13	0	4	2	3	1	1	2	1	0	1		1	3		1		1	0	0	0	0	0	0	0	1	13	0	0	0	0	169		0	0	13	0	3	3
2	605303	1	1	1	2009-09-14	6	1996	13	0	2	1	3	1	1	2	1	0	1		1	3		1		1	0	1	0	0	0	0	0	1	13	0	0	1	0	169		1	0	13	0	3	3
2	605705	0		0	2009-09-26	6	1996	13	0	4	3	3	4	1	2	1	0	1		1	5		1		1	1	1	0	0	0	0	0	1	13	0	0	0	0	169		0	1	13	0	4	3
2	605706	0		0	2009-09-26	6	1998	11	1	4	3	3	4	1	2	1	0	1		1	5		1		1	1	1	0	0	0	0	0	1	11	0	0	1	0	121		0	1	11	0	4	3
2	605707	0		0	2009-09-26	6	2000	9	0	4	3	3	4	1	2	1	0	1		1	5		1		1	1	1	0	0	0	0	0	1	9	0	0	1	0	81		0	1	9	0	4	2
2	605708	0		0	2009-09-26	6	2003	6	0	4	3	3	4	1	2	1	0	1		1	5		1		1	1	1	0	0	0	0	0	1	6	0	0	0	1	36		0	1	6	0	4	2
2	606103		0	0	2009-09-03	6	2000	9	0	2	1	4	0	1	0	1	0	1		1	3		1		0	0	0	0	0	0	0	0	0	9	0	0	0	1	81		0	0	9	0	3	2
2	606107	1	0	0	2009-09-03	6	2004	5	1	2	1	4	0	1	0	1	0	1		1	3		1		0	0	0	0	0	0	0	0	0	5	0	0	0	0	25		0	0	5	0	3
2	606206	0		0	2009-09-25	6	2003	6	1	9	6	5	12	1	2	3	0	2		1	5		3		1	1	1	1	0	0	0	0	1	6	0	0	0	606208	36		0	1	6	0	4	2
2	606505	0		0	2009-09-14	6	2004	5	0	3	3	3	4	1	0	1	0	1		1	5		1		1	1	1	0	0	0	0	0	1	5	0	0	0	0	25		0	1	5	0	4
2	606508	0		0	2009-09-14	6	1995	14	1	3	3	3	4	1	0	1	0	1		1	5		1		1	1	1	0	0	0	0	0	1	14	0	0	0	1	196		0	1	14	0	4	3
2	606806	0		0	2009-10-16	6	1995	14	0	2	2	6	2	1	2	1	0	1		1	3		1		1	1	0	0	0	0	0	0	1	14	0	0	0	0	196		0	0	14	0	3	3
2	606807	0		0	2009-10-16	6	1999	10	0	2	2	6	2	1	2	1	0	1		1	3		1		1	1	0	0	0	0	0	0	1	10	0	0	0	1	100		0	0	10	0	3	2
2	606904	0		0	2009-09-11	6	1995	14	1	5	3	3	11	1	2	3	0	2		2	3		3		1	1	1	1	0	0	0	0	1	14	0	0	0	1	196		0	0	14	0	3	3
2	607304	0		0	2009-10-12	6	1996	13	1	5	4	2	6	1	2	3	0	1		1	3		1		1	0	1	0	1	0	0	0	1	13	0	0	0	0	169		0	0	13	0	3	3
2	607306	0		0	2009-10-12	6	2001	8	1	5	4	2	6	1	2	3	0	1		1	3		1		1	0	1	0	1	0	0	0	1	8	0	0	1	611903	64		0	0	8	0	3	2
2	607407	0		0	2009-09-25	6	1997	12	0	7	4	3	8	1	2	3	0	2		1	3		4		1	1	1	1	0	0	0	0	1	12	0	0	0	0	144		0	0	12	0	3	3
2	607502	0		0	2009-09-25	6	1998	11	1	2	2	2	4	1	2	1	0	1		1	5		1		1	0	1	0	0	0	0	0	1	11	0	0	0	0	121		0	1	11	0	4	3
2	607503	0		0	2009-09-25	6	1997	12	0	2	2	2	4	1	2	1	0	1		1	5		1		1	0	1	0	0	0	0	0	1	12	0	0	0	1	144		0	1	12	0	4	3
2	608405	0		0	2009-09-01	6	1997	12	0	4	2	4	1	1	0	1	0	1		1	1		1		1	0	1	0	0	0	0	0	1	12	0	0	0	1	144		0	0	12	0	1	3
2	608406	0		0	2009-09-01	6	1999	10	1	4	2	4	1	1	0	1	0	1		1	1		1		1	0	1	0	0	0	0	0	1	10	0	0	0	0	100		0	0	10	0	1	2
2	609004	0		0	2009-08-31	6	2003	6	0	6	5	3	7	1	2	3	0	2		1	3		1		1	1	1	0	0	0	0	0	1	6	0	0	0	2	36		0	0	6	0	3	2
2	609007	0		0	2009-08-31	6	2003	6	1	6	5	3	7	1	2	3	0	2		1	3		1		1	1	1	0	0	0	0	0	1	6	0	0	0	1	36		0	0	6	0	3	2
2	609010	0		0	2009-08-31	6	1996	13	1	6	5	3	7	1	2	3	0	2		1	3		1		1	1	1	0	0	0	0	0	1	13	0	0	0	0	169		0	0	13	0	3	3
2	609306	1	0	0	2009-09-12	6	1997	12	1	6	4	3	6	1	2	3	0	1		1	6		2		1	1	1	0	0	0	0	0	1	12	0	0	0	0	144		0	0	12	0	3	3
2	609505	1	0	0	2009-10-08	6	1998	11	1	6	3	3	10	1	2	3	0	2		1	3		4		1	1	1	1	0	0	0	0	1	11	0	0	0	1	121		0	0	11	0	3	3
2	609605	0		0	2009-08-31	6	1997	12	0	5	4	4	3	1	2	3	0	1		1	3		1		1	1	1	0	0	0	0	0	1	12	0	0	0	1	144		0	0	12	0	3	3
2	610004	0		0	2009-09-26	6	1995	14	1	4	3	4	2	0	0	3	0	1		1	3		1		0	0	1	0	1	0	0	0	0	14	0	0	0	0	196		0	0	14	0	3	3
2	610005	0		0	2009-09-26	6	2000	9	1	4	3	4	2	0	0	3	0	1		1	3		1		0	0	1	0	1	0	0	0	0	9	0	0	0	0	81		0	0	9	0	3	2
2	610007	0		0	2009-09-26	6	2004	5	0	4	3	4	2	0	0	3	0	1		1	3		1		0	0	1	0	1	0	0	0	0	5	0	0	0	1	25		0	0	5	0	3
2	610306	1	0	0	2009-09-15	6	1995	14	0	6	4	4	0	1	2	1	0	1		1	1		1		0	0	1	1	1	0	0	0	0	14	0	0	0	0	196		0	0	14	0	1	3
2	610308	0		0	2009-09-15	6	1995	14	0	6	4	4	0	1	2	1	0	1		1	1		1		0	0	1	1	1	0	0	0	0	14	0	0	0	0	196		0	0	14	0	1	3
2	610405	1	0	0	2009-10-09	6	1998	11	1	3	3	3	4	1	2	1	0	2		1	3		1		0	0	1	0	1	0	0	0	0	11	0	0	0	1	121		0	0	11	0	3	3
2	610905	0		0	2009-09-12	6	1996	13	1	4	3	2	4	1	2	1	0	1		1	3		2		0	0	0	0	0	0	0	0	0	13	0	0	0	0	169		0	0	13	0	3	3
2	610906	1	1	1	2009-09-12	6	1998	11	0	4	3	2	4	1	2	1	0	1		1	3		2		0	0	0	0	0	0	0	0	0	11	0	0	0	0	121		1	0	11	0	3	3
2	611009	0		0	2009-09-12	6	2001	8	1	7	5	3	5	0	0	3	0	1		1	1		1		1	0	0	0	0	0	0	0	1	8	0	0	0	1	64		0	0	8	0	1	2
2	611103	1	0	0	2009-10-09	6	2000	9	1	4	2	3	8	1	2	3	0	2		1	3		1		0	1	1	0	0	0	0	0	0	9	0	0	0	0	81		0	0	9	0	3	2
2	611803	0		0	2009-09-14	6	1999	10	0	3	2	3	1	1	0	1	0	1		1	3		1		1	0	0	0	0	0	0	0	1	10	0	0	0	1	100		0	0	10	0	3	2
2	612904	0		0	2009-09-02	6	2000	9	1	2	2	4	4	1	2	1	0	1		1	3		1		1	1	0	0	0	0	0	0	1	9	0	0	0	1	81		0	0	9	0	3	2
2	612905	0		0	2009-09-02	6	2004	5	1	2	2	4	4	1	2	1	0	1		1	3		1		1	1	0	0	0	0	0	0	1	5	0	0	0	0	25		0	0	5	0	3
2	612909	1	1	1	2009-09-02	6	1995	14	1	2	2	4	4	1	2	1	0	1		1	3		1		1	1	0	0	0	0	0	0	1	14	0	0	0	0	196		1	0	14	0	3	3
2	613304	0		0	2009-10-14	6	1998	11	1	3	2	4	0	1	0	1	0	1		1	1		1		1	0	0	0	0	0	0	0	1	11	0	0	0	1	121		0	0	11	0	1	3
2	613305	0		0	2009-10-14	6	2004	5	0	3	2	4	0	1	0	1	0	1		1	1		1		1	0	0	0	0	0	0	0	1	5	0	0	1	0	25		0	0	5	0	1
2	613604	0		0	2009-09-16	6	1995	14	0	4	3	4	1	0	0	1	0	1		1	3		1		1	0	0	0	0	0	0	0	1	14	0	0	1	0	196		0	0	14	0	3	3
2	614103	0		0	2009-10-14	6	1997	12	1	4	2	3	6	1	2	1	0	1		1	1		1		1	0	0	0	0	0	0	0	1	12	0	0	0	1	144		0	0	12	0	1	3
2	614805	1	3	1	2009-10-07	6	1997	12	1	8	5	3	19	1	2	3	0	2		1	3		3		1	1	1	1	0	0	0	0	1	12	0	0	0	1	144		0	0	12	0	3	3
2	615503	0		0	2009-10-18	6	2000	9	0	4	3	3	2	1	0	1	0	1		1	3		1		1	0	1	1	0	0	0	0	1	9	0	0	0	0	81		0	0	9	0	3	2
2	615807	0		0	2009-08-24	6	1999	10	0	6	3	4	7	1	2	3	0	2		1	6		1		1	1	1	1	0	0	0	0	1	10	0	0	0	0	100		0	0	10	0	3	2
2	615808	0		0	2009-08-24	6	1999	10	1	6	3	4	7	1	2	3	0	2		1	6		1		1	1	1	1	0	0	0	0	1	10	0	0	0	1	100		0	0	10	0	3	2
2	615809	0		0	2009-08-24	6	2002	7	1	6	3	4	7	1	2	3	0	2		1	6		1		1	1	1	1	0	0	0	0	1	7	0	0	0	0	49		0	0	7	0	3	2
2	616009	0		0	2010-04-12	6	1997	12	0	4	4	4	8	1	2	3	0	2		1	1		1		1	1	1	0	1	0	0	0	1	12	0	0	0	1	144		0	0	12	0	1	3
2	616206	0		0	2009-08-24	6	2000	9	1	6	6	5	3	1	2	1	0	2		1	6		4		1	1	1	1	0	0	0	0	1	9	0	0	0	0	81		0	0	9	0	3	2
2	616305	0		0	2009-10-14	6	1998	11	1	1	1	5	2	1	2	1	0	2		1	3		1		1	1	0	0	0	0	0	0	1	11	0	0	0	0	121		0	0	11	0	3	3
2	616505	0		0	2009-08-24	6	2000	9	0	2	2	6	1	1	2	1	0	2		1	3		1		1	0	0	0	0	0	0	0	1	9	0	0	0	1	81		0	0	9	0	3	2
2	616506	0		0	2009-08-24	6	2003	6	0	2	2	6	1	1	2	1	0	2		1	3		1		1	0	0	0	0	0	0	0	1	6	0	0	0	1	36		0	0	6	0	3	2
2	617003	0		0	2009-08-24	6	1999	10	0	9	3	3	8	0	0	3	0	2		2	5		1		1	1	1	1	1	0	0	0	1	10	0	0	0	1	100		0	1	10	0	4	2
2	617004	0		0	2009-08-24	6	2002	7	0	9	3	3	8	0	0	3	0	2		2	5		1		1	1	1	1	1	0	0	0	1	7	0	0	0	1	49		0	1	7	0	4	2
2	617006	1	3	1	2009-08-24	6	1996	13	0	9	3	3	8	0	0	3	0	2		2	5		1		1	1	1	1	1	0	0	0	1	13	0	0	0	1	169		0	1	13	0	4	3
2	617604	0		0	2009-09-12	6	1995	14	0	6	4	4	1	1	2	1	0	2		1	1		1		1	0	0	0	0	0	0	0	1	14	0	0	0	1	196		0	0	14	0	1	3
2	617607	0		0	2009-09-12	6	1997	12	1	6	4	4	1	1	2	1	0	2		1	1		1		1	0	0	0	0	0	0	0	1	12	0	0	0	0	144		0	0	12	0	1	3
2	617803	0		0	2009-08-26	6	1995	14	1	4	2	2	4	1	0	1	0	1		1	1		1		1	0	0	0	0	0	0	0	1	14	0	0	0	1	196		0	0	14	0	1	3
2	618706	0		0	2009-08-26	6	1997	12	0	3	2	4	2	1	2	1	0	1		1	5		1		1	0	1	0	0	0	0	0	1	12	0	0	0	2	144		0	1	12	0	4	3
2	619104	0		0	2009-08-27	6	1996	13	1	6	3	4	12	0	0	1	0	2		1	5		1		0	0	0	0	0	0	0	0	0	13	0	0	0	0	169		0	1	13	0	4	3
2	619106	0		0	2009-08-27	6	2002	7	0	6	3	4	12	0	0	1	0	2		1	5		1		0	0	0	0	0	0	0	0	0	7	0	0	0	0	49		0	1	7	0	4	2
2	619108	0		0	2009-08-27	6	2004	5	0	6	3	4	12	0	0	1	0	2		1	5		1		0	0	0	0	0	0	0	0	0	5	0	0	0	0	25		0	1	5	0	4
2	619404	0		0	2009-09-25	6	1996	13	1	4	3	2	6	1	2	3	0	2		1	5		1		1	0	1	0	0	0	0	0	1	13	0	0	0	1	169		0	1	13	0	4	3
2	619603	1	2	1	2009-08-26	6	1995	14	0	9	2	2	10	1	2	3	0	2		1	1		1		1	0	1	0	0	0	0	0	1	14	0	0	0	1	196		0	0	14	1	1	3
2	620204	0		0	2009-10-17	6	2004	5	0	5	3	4	2	1	2	1	0	1		1	3		1		1	0	1	0	0	0	0	0	1	5	0	0	0	1	25		0	0	5	0	3
2	620302	1	1	1	2009-08-26	6	1995	14	1	4	3	1	3	0	0	1	0	1		1	6		1		1	0	0	0	0	0	0	0	1	14	0	0	0	1	196		1	0	14	0	3	3
2	620303	0		0	2009-08-26	6	1995	14	0	4	3	1	3	0	0	1	0	1		1	6		1		1	0	0	0	0	0	0	0	1	14	0	0	0	0	196		0	0	14	0	3	3
2	620507	0		0	2009-10-17	6	2007	2	0	5	2	5	2	0	0	1	0	1		1	3		1		1	0	0	0	0	0	0	0	1	2	0	0			4		0	0	2	0	3	1
2	621004	0		0	2009-10-17	6	1996	13	0	3	3	2	3	1	2	1	0	1		1	5		1		0	0	0	0	0	0	0	0	0	13	0	0	0	0	169		0	1	13	0	4	3
2	621005	0		0	2009-10-17	6	1997	12	0	3	3	2	3	1	2	1	0	1		1	5		1		0	0	0	0	0	0	0	0	0	12	0	0	0	1	144		0	1	12	0	4	3
2	621006	0		0	2009-10-17	6	2000	9	0	3	3	2	3	1	2	1	0	1		1	5		1		0	0	0	0	0	0	0	0	0	9	0	0	0	1	81		0	1	9	0	4	2
2	621105	0		0	2009-09-12	6	2000	9	0	5	4	2	7	1	2	1	0	2		1	5		1		1	0	0	0	0	0	0	0	1	9	0	0	0	1	81		0	1	9	0	4	2
2	621107	0		0	2009-09-12	6	2004	5	1	5	4	2	7	1	2	1	0	2		1	5		1		1	0	0	0	0	0	0	0	1	5	0	0	0	1	25		0	1	5	0	4
2	621303	0		0	2009-08-28	6	1998	11	1	6	4	3	6	1	2	3	0	2		1	3		2		1	1	1	1	0	0	0	0	1	11	0	0	0	1	121		0	0	11	0	3	3
2	621304	0		0	2009-08-28	6	2001	8	1	6	4	3	6	1	2	3	0	2		1	3		2		1	1	1	1	0	0	0	0	1	8	0	0	0	1	64		0	0	8	0	3	2
2	621309	0		0	2009-08-28	6	1997	12	1	6	4	3	6	1	2	3	0	2		1	3		2		1	1	1	1	0	0	0	0	1	12	0	0	0	0	144		0	0	12	0	3	3
2	621405	0		0	2009-09-12	6	1997	12	0	3	2	4	0	0	0	1	0	1		1	5		1		1	0	1	0	0	0	0	0	1	12	0	0	0	1	144		0	1	12	0	4	3
2	621603	1	0	0	2009-10-07	6	1997	12	1	3	2	4	0	1	2	1	0	1		1	5		1		1	1	1	0	0	0	0	0	1	12	0	0	1	0	144		0	1	12	0	4	3
2	621705	0		0	2009-08-28	6	1997	12	0	4	3	3	1	1	2	1	0	1		1	1		1		1	1	1	0	0	0	0	0	1	12	0	0	0	1	144		0	0	12	0	1	3
2	621706	0		0	2009-08-28	6	2002	7	1	4	3	3	1	1	2	1	0	1		1	1		1		1	1	1	0	0	0	0	0	1	7	0	0	0	1	49		0	0	7	0	1	2
2	621707	0		0	2009-08-28	6	1999	10	0	4	3	3	1	1	2	1	0	1		1	1		1		1	1	1	0	0	0	0	0	1	10	0	0	0	1	100		0	0	10	0	1	2
2	622005	0		0	2009-10-09	6	1997	12	1	3	3	2	6	1	0	1	0	1		1	3		1		1	0	0	0	0	0	0	0	1	12	0	0	0	0	144		0	0	12	0	3	3
2	622405	0		0	2009-08-28	6	1998	11	0	3	2	3	4	1	2	3	0	2		1	1		1		1	1	1	0	1	0	0	0	1	11	0	0	0	1	121		0	0	11	0	1	3
2	622504	0		0	2009-09-12	6	1997	12	1	7	6	2	1	0	0	1	0	1		1	1		1		1	0	1	0	0	0	0	0	1	12	0	0	0	1	144		0	0	12	0	1	3
2	622505	0		0	2009-09-12	6	1999	10	0	7	6	2	1	0	0	1	0	1		1	1		1		1	0	1	0	0	0	0	0	1	10	0	0	0	1	100		0	0	10	0	1	2
2	622705	0		0	2009-10-06	6	1995	14	0	6	3	3	4	1	2	3	0	2		1	5		1		1	0	1	0	0	0	0	0	1	14	0	0	0	0	196		0	1	14	0	4	3
2	622805	0		0	2009-08-28	6	2004	5	1	3	2	3	2	1	2	3	0	1		1	1		1		0	0	1	0	0	0	0	0	0	5	0	0	0	1	25		0	0	5	0	1
2	622904	0		0	2009-09-12	6	2000	9	1	4	3	3	3	0	0	1	0	1		1	5		1		0	0	1	0	0	0	0	0	0	9	0	0	0	1	81		0	1	9	0	4	2
2	623104	0		0	2009-08-28	6	1997	12	0	3	3	3	3	1	0	3	0	2		1	1		1		0	0	0	0	0	0	0	0	0	12	0	0	1	1	144		0	0	12	0	1	3
2	623306	0		0	2009-10-19	6	2000	9	1	4	4	3	7	0	0	3	0	2		1	5		1		1	0	0	0	0	0	0	0	1	9	0	0	0	1	81		0	1	9	0	4	2
2	623503	0	0	0	2009-09-23	6	1996	13	1	4	2	3	2	0	0	1	0	1		1	3		1		1	0	0	0	0	1	0	0	1	13	0	0	0	1	169		0	0	13	0	3	3
2	623505	0		0	2009-09-23	6	2000	9	0	4	2	3	2	0	0	1	0	1		1	3		1		1	0	0	0	0	1	0	0	1	9	0	0	0	1	81		0	0	9	0	3	2
2	623605	0		0	2009-09-12	6	1995	14	1	3	2	4	0	1	2	1	0	1		1	1		1		1	0	1	0	0	0	0	0	1	14	0	0	0	0	196		0	0	14	0	1	3
2	624009		0	0	2009-09-12	6	1996	13	1	7	5	3	1	1	2	1	0	1		1	3		1		1	0	1	0	0	0	0	0	1	13	0	0	0	1	169		0	0	13	0	3	3
2	624103	0		0	2009-09-12	6	1997	12	0	4	2	2	8	1	2	1	0	2		1	5		1		1	0	0	0	0	0	0	1	1	12	0	0	0	0	144		0	1	12	0	4	3
2	624205	0		0	2009-10-19	6	1997	12	1	5	4	3	4	1	2	1	0	1		1	5		1		1	0	1	1	0	0	0	0	1	12	0	0	0	0	144		0	1	12	0	4	3
2	624404	1	3	1	2009-10-07	6	1998	11	0	3	2	4	3	1	2	1	0	1		1	3		1		1	0	1	0	0	0	0	0	1	11	0	0	0	1	121		0	0	11	0	3	3
2	624409	0		0	2009-10-07	6	1997	12	0	3	2	4	3	1	2	1	0	1		1	3		1		1	0	1	0	0	0	0	0	1	12	0	0	0	1	144		0	0	12	0	3	3
2	624508	0		0	2009-10-08	6	1998	11	1	3	4	4	1	1	2	1	0	1		1	3		1		1	0	1	0	0	0	0	0	1	11	0	0	0	0	121		0	0	11	0	3	3
2	624509	1	3	1	2009-10-08	6	1996	13	1	3	4	4	1	1	2	1	0	1		1	3		1		1	0	1	0	0	0	0	0	1	13	0	0	0	0	169		0	0	13	0	3	3
2	624510	0		0	2009-10-08	6	1998	11	0	3	4	4	1	1	2	1	0	1		1	3		1		1	0	1	0	0	0	0	0	1	11	0	0	0	0	121		0	0	11	0	3	3
2	624513	0		0	2010-04-12	6	2004	5	1	3	4	4	1	1	2	1	0	1		1	3		1		1	0	1	0	0	0	0	0	1	5	0	0	0	0	25		0	0	5	0	3
2	624803	0		0	2009-08-27	6	2003	6	1	4	2	4	1	0	0	1	0	1		1	3		1		1	1	0	0	0	0	0	0	1	6	0	0	0	0	36		0	0	6	0	3	2
2	624907	1	0	0	2009-09-23	6	1996	13	0	7	5	4	3	0	0	1	0	1		1	1		1		1	0	1	1	0	0	0	0	1	13	0	0	0	0	169		0	0	13	0	1	3
2	624911	0		0	2009-09-23	6	2003	6	0	7	5	4	3	0	0	1	0	1		1	1		1		1	0	1	1	0	0	0	0	1	6	0	0	0	1	36		0	0	6	0	1	2
2	624916	1	1	1	2009-09-23	6	1995	14	1	7	5	4	3	0	0	1	0	1		1	1		1		1	0	1	1	0	0	0	0	1	14	0	0	0	0	196		1	0	14	0	1	3
2	625005	1	0	0	2009-08-27	6	1996	13	0	5	3	5	6	1	1	1	0	2		1	3		1		0	1	1	0	0	0	0	0	0	13	0	0	1	1	169		0	0	13	0	3	3
2	625006	1	0	0	2009-08-27	6	1996	13	0	5	3	5	6	1	1	1	0	2		1	3		1		0	1	1	0	0	0	0	0	0	13	0	0	0	1	169		0	0	13	0	3	3
2	625007	1	0	0	2009-08-27	6	1999	10	0	5	3	5	6	1	1	1	0	2		1	3		1		0	1	1	0	0	0	0	0	0	10	0	0	0	1	100		0	0	10	0	3	2
2	625008	1	0	0	2009-08-27	6	1999	10	1	5	3	5	6	1	1	1	0	2		1	3		1		0	1	1	0	0	0	0	0	0	10	0	0	0	1	100		0	0	10	0	3	2
2	625103	1	2	1	2009-08-28	6	1996	13	0	5	3	3	1	1	2	1	0	1		1	1		1		1	0	0	0	0	0	0	0	1	13	0	0	0	1	169		0	0	13	1	1	3
2	625403	0		0	2009-08-28	6	2002	7	0	7	4	3	7	0	2	3	0	1		1	2		1		1	0	0	0	0	0	0	0	1	7	0	0	0	1	49		0	0	7	0	1	2
2	625407	0		0	2009-08-28	6	1997	12	1	7	4	3	7	0	2	3	0	1		1	2		1		1	0	0	0	0	0	0	0	1	12	0	0	0	1	144		0	0	12	0	1	3
2	625408	0		0	2009-08-28	6	1997	12	1	7	4	3	7	0	2	3	0	1		1	2		1		1	0	0	0	0	0	0	0	1	12	0	0	0	1	144		0	0	12	0	1	3
2	625607	0		0	2009-09-25	6	2000	9	0	5	4	4	9	1	2	3	0	2		1	5		1		0	1	1	1	0	0	0	0	0	9	0	0	0	1	81		0	1	9	0	4	2
2	625608	0		0	2009-09-25	6	2002	7	1	5	4	4	9	1	2	3	0	2		1	5		1		0	1	1	1	0	0	0	0	0	7	0	0	0	1	49		0	1	7	0	4	2
2	625707	0		0	2009-10-07	6	1999	10	0	3	2	5	1	1	2	1	0	1		1	1		1		1	0	1	0	0	0	0	0	1	10	0	0	1	1	100		0	0	10	0	1	2
2	625708	1	2	1	2009-10-07	6	2001	8	0	3	2	5	1	1	2	1	0	1		1	1		1		1	0	1	0	0	0	0	0	1	8	0	0	0	1	64		0	0	8	1	1	2
2	626703	0		0	2009-10-08	6	2002	7	0	3	1	4	3	1	2	1	0	1		1	3		2		1	0	0	0	0	0	0	0	1	7	0	0	0	1	49		0	0	7	0	3	2
2	626805	0		0	2009-10-15	6	1995	14	0	4	3	3	0	1	2	1	0	1		1	3		1		1	0	1	0	0	0	0	0	1	14	0	0	0	1	196		0	0	14	0	3	3
2	626904	0		0	2009-10-15	6	1997	12	0	5	4	3	0	1	1	1	0	1		1	3		1		1	1	1	0	0	0	0	0	1	12	0	0	0	1	144		0	0	12	0	3	3
2	626906	0		0	2009-10-15	6	2000	9	0	5	4	3	0	1	1	1	0	1		1	3		1		1	1	1	0	0	0	0	0	1	9	0	0	0	1	81		0	0	9	0	3	2
2	627003	1	1	1	2009-10-09	6	1995	14	1	3	2	3	0	0	0	1	0	1		1	3		1		1	0	1	0	0	0	0	0	1	14	0	0	0	1	196		1	0	14	0	3	3
2	627203	0		0	2009-09-25	6	2002	7	0	4	3	4	4	1	2	1	0	1		1	3		1		1	1	1	0	1	0	0	0	1	7	0	0	1	1	49		0	0	7	0	3	2
2	627408	0		0	2009-09-26	6	1998	11	1	8	4	3	10	1	2	1	0	2		1	3		2		1	1	1	1	1	0	0	0	1	11	0	0	0	1	121		0	0	11	0	3	3
2	628206	0		0	2009-10-09	6	1997	12	0	4	3	5	1	1	2	1	0	1		1	3		1		1	0	0	0	1	0	0	0	1	12	0	0	0	1	144		0	0	12	0	3	3
2	628402	0		0	2009-09-25	6	1996	13	1	8	3	2	7	1	2	3	0	1		1	3		1		1	1	1	1	1	0	0	0	1	13	0	0	0	1	169		0	0	13	0	3	3
2	628705	0		0	2009-10-17	6	1996	13	0	5	3	3	4	1	2	3	0	2		1	3		2		1	0	1	1	1	0	0	0	1	13	0	0	0	1	169		0	0	13	0	3	3
2	629405	0		0	2009-09-12	6	1999	10	0	4	3	3	2	1	0	1	0	1		1	2		1		1	1	0	0	0	0	0	0	1	10	0	0	0	1	100		0	0	10	0	1	2
2	629406	0		0	2009-09-12	6	2002	7	1	4	3	3	2	1	0	1	0	1		1	2		1		1	1	0	0	0	0	0	0	1	7	0	0	1	1	49		0	0	7	0	1	2
2	629503	0		0	2009-10-15	6	2001	8	0	2	2	4	2	1	2	3	0	2		2	2		1		1	1	1	1	0	0	0	0	1	8	0	0	0	1	64		0	0	8	0	1	2
2	630004	1	0	0	2009-10-18	6	1998	11	1	4	3	3	0	1	2	1	0	1		1	3		1		1	1	1	0	0	0	0	0	1	11	0	0	0	1	121		0	0	11	0	3	3
2	630007	1	3	1	2009-10-18	6	1995	14	0	4	3	3	0	1	2	1	0	1		1	3		1		1	1	1	0	0	0	0	0	1	14	0	0	0	1	196		0	0	14	0	3	3
2	630203	0		0	2009-10-13	6	1996	13	0	4	3	3	5	1	2	1	0	1		1	2		1		1	0	0	0	0	0	0	0	1	13	0	0	0	1	169		0	0	13	0	1	3
2	630407	0		0	2009-10-18	6	2003	6	0	4	4	2	2	1	0	1	0	1		1	3		1		1	1	0	0	0	0	0	0	1	6	0	0	0	1	36		0	0	6	0	3	2
2	630408	0		0	2009-10-18	6	2002	7	0	4	4	2	2	1	0	1	0	1		1	3		1		1	1	0	0	0	0	0	0	1	7	0	0	0	1	49		0	0	7	0	3	2
2	630805	0		0	2009-10-20	6	1998	11	1	3	3	3	2	0	2	1	0	1		1	3		1		1	1	0	0	0	0	0	0	1	11	0	0	0	1	121		0	0	11	0	3	3
2	630806	0		0	2009-10-20	6	2003	6	0	3	3	3	2	0	2	1	0	1		1	3		1		1	1	0	0	0	0	0	0	1	6	0	0	0	1	36		0	0	6	0	3	2
2	631303	0		0	2009-10-08	6	1995	14	1	3	1	1	3	0	0	1	0	1		1	3		1		1	0	1	0	1	0	0	0	1	14	0	0	0	1	196		0	0	14	0	3	3
2	631304	1	3	1	2009-10-08	6	1996	13	1	3	1	1	3	0	0	1	0	1		1	3		1		1	0	1	0	1	0	0	0	1	13	0	0	0	1	169		0	0	13	0	3	3
2	631605	0		0	2009-10-17	6	2002	7	0	6	4	2	2	1	2	1	0	1		1	3		1		1	1	1	0	0	0	0	0	1	7	0	0	0	1	49		0	0	7	0	3	2
2	631703	0		0	2009-09-25	6	2002	7	1	3	2	2	1	0	0	1	0	1		1	2		1		1	0	0	0	0	0	0	0	1	7	0	0	0	1	49		0	0	7	0	1	2
2	632403	0		0	2009-10-09	6	1996	13	1	4	3	1	3	0	0	1	0	1		1	3		1		1	1	1	0	0	0	0	0	1	13	0	0	0	1	169		0	0	13	0	3	3
2	632504	0		0	2009-10-17	6	1995	14	1	4	3	3	3	1	2	1	0	1		1	3		1		1	0	0	0	0	0	0	0	1	14	0	0	1	1	196		0	0	14	0	3	3
2	632602	0		0	2009-10-17	6	1996	13	1	2	2	3	0	0	0	1	0	1		1	3		1		1	1	1	0	0	0	0	0	1	13	0	0	0	1	169		0	0	13	0	3	3
2	632603	0		0	2009-10-17	6	1997	12	1	2	2	3	0	0	0	1	0	1		1	3		1		1	1	1	0	0	0	0	0	1	12	0	0	1	1	144		0	0	12	0	3	3
2	632604	0		0	2009-10-17	6	2004	5	1	2	2	3	0	0	0	1	0	1		1	3		1		1	1	1	0	0	0	0	0	1	5	0	0	1	1	25		0	0	5	0	3
2	632802	0		0	2009-09-18	6	1996	13	0	3	2	2	2	0	0	1	0	1		1	3		1		1	0	0	0	0	0	0	0	1	13	0	0	0	1	169		0	0	13	0	3	3
2	632910	0		0	2009-09-18	6	2001	8	1	6	4	4	2	1	2	1	0	1		1	3		1		1	0	0	0	0	0	0	0	1	8	0	0	0	1	64		0	0	8	0	3	2
2	633205	0		0	2009-09-24	6	2001	8	0	7	4	4	4	0	0	1	0	1		1	2		1		1	1	0	0	0	0	0	0	1	8	0	0	0	1	64		0	0	8	0	1	2
2	633206	0		0	2009-09-24	6	2000	9	0	7	4	4	4	0	0	1	0	1		1	2		1		1	1	0	0	0	0	0	0	1	9	0	0	0	1	81		0	0	9	0	1	2
2	633209	0		0	2009-09-24	6	2004	5	0	7	4	4	4	0	0	1	0	1		1	2		1		1	1	0	0	0	0	0	0	1	5	0	0	0	1	25		0	0	5	0	1
2	633306	1	3	1	2009-10-15	6	1996	13	1	7	6	2	8	0	0	1	0	2		1	1		1		1	0	1	0	0	0	0	0	1	13	0	0	1	1	169		0	0	13	0	1	3
2	633505	0		0	2009-09-15	6	2001	8	0	4	3	2	0	1	0	1	0	1		1	3		1		1	0	0	0	0	0	0	0	1	8	0	0	0	1	64		0	0	8	0	3	2
2	634003	0		0	2009-10-13	6	2000	9	0	8	2	2	16	1	0	3	0	1		1	3		1		1	0	1	0	0	0	0	0	1	9	0	0	1	2	81		0	0	9	0	3	2
2	634204	1	0	0	2009-09-17	6	1999	10	1	3	2	3	0	0	2	1	0	1		1	3		1		1	0	0	0	0	0	0	0	1	10	0	0	1	1	100		0	0	10	0	3	2
2	634205	0		0	2009-09-17	6	2002	7	1	3	2	3	0	0	2	1	0	1		1	3		1		1	0	0	0	0	0	0	0	1	7	0	0	0	1	49		0	0	7	0	3	2
2	634304	1	0	0	2009-10-07	6	1995	14	0	4	3	2	0	1	0	1	0	1		1	3		1		1	0	0	0	0	0	0	0	1	14	0	0	1	1	196		0	0	14	0	3	3
2	634704	0		0	2009-09-15	6	1996	13	1	2	2	3	0	1	2	1	0	1		1	3		1		1	0	1	0	0	0	0	0	1	13	0	0	0	1	169		0	0	13	0	3	3
2	634706	0		0	2009-09-15	6	1999	10	1	2	2	3	0	1	2	1	0	1		1	3		1		1	0	1	0	0	0	0	0	1	10	0	0	0	1	100		0	0	10	0	3	2
2	634707	0		0	2009-09-15	6	2002	7	0	2	2	3	0	1	2	1	0	1		1	3		1		1	0	1	0	0	0	0	0	1	7	0	0	1	1	49		0	0	7	0	3	2
2	634804	0		0	2009-09-15	6	2004	5	1	4	3	3	1	1	0	1	0	1		1	3		1		1	0	0	0	0	0	0	0	1	5	0	0	0	1	25		0	0	5	0	3
2	634904	0		0	2009-10-18	6	1995	14	1	4	4	4	4	1	2	1	0	1		1	3		1		1	1	1	0	1	0	0	0	1	14	0	0	0	1	196		0	0	14	0	3	3
2	634905	0		0	2009-10-18	6	1998	11	1	4	4	4	4	1	2	1	0	1		1	3		1		1	1	1	0	1	0	0	0	1	11	0	0	0	1	121		0	0	11	0	3	3
2	635106	1	1	1	2009-10-07	6	1997	12	1	4	2	4	4	1	1	1	0	1		1	3		1		1	0	0	0	0	0	0	0	1	12	0	0	0	1	144		1	0	12	0	3	3
2	635107	0		0	2009-10-07	6	1999	10	1	4	2	4	4	1	1	1	0	1		1	3		1		1	0	0	0	0	0	0	0	1	10	0	0	0	1	100		0	0	10	0	3	2
2	635408	1	1	1	2009-10-17	6	2000	9	0	5	4	3	2	0	0	1	0	1		1	3		1		1	0	0	0	0	0	0	0	1	9	0	0	0	1	81		1	0	9	0	3	2
2	635503	1	1	1	2009-09-17	6	1995	14	1	5	4	3	0	1	2	1	0	1		1	1		1		1	0	0	0	0	0	0	0	1	14	0	0	0	1	196		1	0	14	0	1	3
2	635504	1	3	1	2009-09-17	6	1996	13	1	5	4	3	0	1	2	1	0	1		1	1		1		1	0	0	0	0	0	0	0	1	13	0	0	1	1	169		0	0	13	0	1	3
2	635505	0		0	2009-09-17	6	1999	10	0	5	4	3	0	1	2	1	0	1		1	1		1		1	0	0	0	0	0	0	0	1	10	0	0	0	1	100		0	0	10	0	1	2
2	635704	0		0	2009-09-26	6	2001	8	0	8	3	3	12	1	2	3	0	2		1	2		2		1	0	1	1	0	0	0	0	1	8	0	0	0	1	64		0	0	8	0	1	2
2	635705		0	0	2009-09-26	6	2003	6	1	8	3	3	12	1	2	3	0	2		1	2		2		1	0	1	1	0	0	0	0	1	6	0	0	0	1	36		0	0	6	0	1	2
2	635805	0		0	2009-10-08	6	1998	11	0	4	3	4	5	1	2	1	0	1		1	1		1		1	0	0	0	0	0	0	0	1	11	0	0	0	1	121		0	0	11	0	1	3
2	635806		0	0	2009-10-08	6	1999	10	0	4	3	4	5	1	2	1	0	1		1	1		1		1	0	0	0	0	0	0	0	1	10	0	0	0	1	100		0	0	10	0	1	2
2	635807	0		0	2009-10-08	6	2002	7	1	4	3	4	5	1	2	1	0	1		1	1		1		1	0	0	0	0	0	0	0	1	7	0	0	0	1	49		0	0	7	0	1	2
2	636002	0		0	2009-09-17	6	1998	11	0	4	2	1	8	1	2	1	0	1		1	3		1		1	0	0	0	0	0	0	0	1	11	0	0	0	1	121		0	0	11	0	3	3
2	636204	1	0	0	2009-10-17	6	1997	12	1	4	3	3	0	0	0	1	0	1		1	3		1		1	1	1	0	0	0	0	0	1	12	0	0	0	1	144		0	0	12	0	3	3
2	636205	0		0	2009-10-17	6	1999	10	0	4	3	3	0	0	0	1	0	1		1	3		1		1	1	1	0	0	0	0	0	1	10	0	0	0	1	100		0	0	10	0	3	2
2	636703	1	0	0	2009-10-19	6	1998	11	0	3	2	4	2	1	2	1	0	1		1	3		1		1	1	1	0	0	0	0	0	1	11	0	0	0	1	121		0	0	11	0	3	3
2	636704	1	0	0	2009-10-19	6	2001	8	0	3	2	4	2	1	2	1	0	1		1	3		1		1	1	1	0	0	0	0	0	1	8	0	0	0	1	64		0	0	8	0	3	2
2	636903	0		0	2009-10-20	6	2001	8	0	4	3	3	4	1	2	3	0	1		1	3		1		0	1	1	0	0	0	0	0	0	8	0	0	0	1	64		0	0	8	0	3	2
2	636905	1	0	0	2009-10-20	6	2007	2	1	4	3	3	4	1	2	3	0	1		1	3		1		0	1	1	0	0	0	0	0	0	2	0	0	0	1	4		0	0	2	0	3	1
2	638504	1	0	0	2009-09-16	6	1999	10	0	3	3	3	3	0	0	1	0	1		1	3		1		1	0	1	0	0	0	0	0	1	10	0	0	0	1	100		0	0	10	0	3	2
2	638605	0		0	2009-10-17	6	1998	11	0	4	3	3	1	1	1	1	0	1		1	3		1		1	0	0	0	0	0	0	0	1	11	0	0	0	1	121		0	0	11	0	3	3
2	638702	1	3	1	2009-10-13	6	1995	14	1	3	2	2	7	1	2	1	0	1		1	3		1		1	0	0	0	0	0	0	0	1	14	0	0	0	1	196		0	0	14	0	3	3
2	638803	0		0	2009-09-17	6	1996	13	1	4	3	3	9	1	2	3	0	2		1	3		2		1	0	1	0	1	0	0	0	1	13	0	0	0	1	169		0	0	13	0	3	3
2	638804	1	0	0	2009-09-17	6	1999	10	0	4	3	3	9	1	2	3	0	2		1	3		2		1	0	1	0	1	0	0	0	1	10	0	0	1	1	100		0	0	10	0	3	2
2	638805	1	0	0	2009-09-17	6	2002	7	0	4	3	3	9	1	2	3	0	2		1	3		2		1	0	1	0	1	0	0	0	1	7	0	0	1	1	49		0	0	7	0	3	2
2	639203	1	0	0	2009-09-24	6	2004	5	0	1	1	3	2	1	2	1	0	1		1	1		1		1	0	0	0	0	0	0	0	1	5	0	0			25		0	0	5	0	1
2	639604		1	1	2009-10-18	6	1995	14	1	4	3	2	2	0	0	1	0	1		1	1		1		1	0	0	0	0	0	0	0	1	14	0	0	0	1	196		1	0	14	0	1	3
2	639605	0		0	2009-10-18	6	1998	11	1	4	3	2	2	0	0	1	0	1		1	1		1		1	0	0	0	0	0	0	0	1	11	0	0	0	1	121		0	0	11	0	1	3
2	639806	0		0	2009-10-06	6	2001	8	1	4	3	3	2	1	0	1	0	1		1	3		1		1	0	0	0	0	0	0	0	1	8	0	0	0	1	64		0	0	8	0	3	2
2	640003	0		0	2009-09-16	6	1998	11	0	2	2	3	1	1	2	1	0	1		1	3		1		1	0	0	0	0	0	0	0	1	11	0	0	0	1	121		0	0	11	0	3	3
2	640004	0		0	2009-09-16	6	2001	8	0	2	2	3	1	1	2	1	0	1		1	3		1		1	0	0	0	0	0	0	0	1	8	0	0	0	1	64		0	0	8	0	3	2
2	640103	0		0	2009-09-16	6	2002	7	0	4	3	3	5	1	0	3	0	1		1	3		1		1	0	0	0	0	0	0	0	1	7	0	0	0	1	49		0	0	7	0	3	2
2	640105	0		0	2009-09-16	6	2000	9	1	4	3	3	5	1	0	3	0	1		1	3		1		1	0	0	0	0	0	0	0	1	9	0	0	0	1	81		0	0	9	0	3	2
2	640303	0		0	2009-10-17	6	1998	11	0	4	3	3	2	1	2	1	0	1		1	3		1		1	1	1	0	0	0	0	0	1	11	0	0	1	1	121		0	0	11	0	3	3
2	640504		0	0	2009-09-25	6	1998	11	0	4	3	4	2	1	2	1	0	1		1	3		1		1	0	0	0	0	0	0	0	1	11	0	0	0	1	121		0	0	11	0	3	3
2	640604	0		0	2009-10-08	6	2004	5	0	3	2	3	0	0	0	1	0	1		1	5		1		1	0	1	0	0	0	0	0	1	5	0	0	0	1	25		0	1	5	0	4
2	640705	0		0	2009-10-09	6	2000	9	1	6	5	2	1	1	0	1	0	2		1	5		1		0	0	1	1	0	0	0	0	0	9	0	0	1	1	81		0	1	9	0	4	2
2	641207	0		0	2009-10-18	6	2003	6	0	3	2	4	0	1	0	1	0	1		1	3		1		1	0	1	0	0	0	0	0	1	6	0	0	1	1	36		0	0	6	0	3	2
2	641208		1	1	2009-10-18	6	1995	14	1	3	2	4	0	1	0	1	0	1		1	3		1		1	0	1	0	0	0	0	0	1	14	0	0	0	1	196		1	0	14	0	3	3
2	641504	0		0	2009-10-15	6	1998	11	0	2	2	4	1	1	2	1	0	1		1	3		1		1	0	0	0	0	0	0	0	1	11	0	0	0	1	121		0	0	11	0	3	3
2	642603	0		0	2009-09-25	6	1998	11	1	2	1	7	0	1	2	1	0	1		1	5		1		1	0	0	0	0	0	0	0	1	11	0	0	0	1	121		0	1	11	0	4	3
2	643004	0		0	2009-10-09	6	1995	14	1	3	2	4	2	0	0	1	0	1		1	6		1		1	0	0	0	0	0	0	0	1	14	0	0	0	1	196		0	0	14	0	3	3
2	643006	0		0	2009-10-09	6	2003	6	1	3	2	4	2	0	0	1	0	1		1	6		1		1	0	0	0	0	0	0	0	1	6	0	0	0	1	36		0	0	6	0	3	2
2	643007	0		0	2009-10-09	6	2004	5	1	3	2	4	2	0	0	1	0	1		1	6		1		1	0	0	0	0	0	0	0	1	5	0	0	0	1	25		0	0	5	0	3
2	643403	0		0	2009-10-23	6	2000	9	0	3	2	2	0	1	2	1	0	1		1	3		1		1	0	1	0	0	0	0	0	1	9	0	0	0	2	81		0	0	9	0	3	2
2	643603	0		0	2009-09-14	6	2002	7	0	3	2	3	4	1	2	1	0	1		1	5		1		1	0	0	0	0	0	0	0	1	7	0	0	1	1	49		0	1	7	0	4	2
2	643905	1	0	0	2009-09-14	6	1995	14	1	4	3	3	3	0	1	1	0	1		1	5		1		1	0	0	0	0	0	0	0	1	14	0	0	0	1	196		0	1	14	0	4	3
2	644204	0		0	2009-10-16	6	2001	8	1	2	2	3	0	1	2	1	0	1		4	3		1		1	0	0	0	0	0	0	0	1	8	0	0	0	1	64		0	0	8	0	3	2
2	644405	0		0	2009-10-06	6	1997	12	1	5	3	2	4	0	0	3	0	1		1	3		2		1	0	1	0	0	0	0	0	1	12	0	0	0	1	144		0	0	12	0	3	3
2	644503	1	1	1	2009-10-15	6	1995	14	0	2	2	3	0	1	2	1	0	1		1	3		1		1	0	0	0	0	0	0	0	1	14	0	0			196		1	0	14	0	3	3
2	644604	0		0	2009-10-07	6	2003	6	1	3	2	4	1	0	0	1	0	1		1	5		1		1	0	0	0	0	0	0	0	1	6	0	0	1	1	36		0	1	6	0	4	2
2	645112	1	3	1	2009-09-11	6	1996	13	1	4	3	4	1	1	2	1	0	1		1	1		1		0	0	0	0	0	0	0	0	0	13	0	0	0	1	169		0	0	13	0	1	3
2	645303	0		0	2009-09-15	6	1997	12	0	3	2	4	2	0	0	1	0	1		1	3		1		1	0	0	0	0	0	0	0	1	12	0	0	0	1	144		0	0	12	0	3	3
2	645306	1		1	2009-09-15	6	2004	5	1	3	2	4	2	0	0	1	0	1		1	3		1		1	0	0	0	0	0	0	0	1	5	0	0	0	1	25		0	0	5	0	3
2	645403	0	0	0	2009-09-11	6	2002	7	1	2	2	2	0	0	0	1	0	1		1	3		1		1	0	0	0	0	0	0	0	1	7	0	0	0	1	49		0	0	7	0	3	2
2	645503	0	0	0	2009-09-08	6	2001	8	1	4	2	2	0	0	0	1	0	1		1	1		1		1	1	0	0	0	0	0	0	1	8	0	0	0	1	64		0	0	8	0	1	2
2	646107	0		0	2009-09-09	6	2000	9	0	5	3	4	4	1	1	1	0	2		1	1		1		1	0	0	0	0	0	0	0	1	9	0	0	0	1	81		0	0	9	0	1	2
2	646306	1	3	1	2009-09-12	6	1997	12	1	3	2	3	6	1	2	1	0	1		1	3		1		1	0	0	0	0	0	0	0	1	12	0	0	0	1	144		0	0	12	0	3	3
2	646404	1	3	1	2009-09-10	6	1996	13	1	6	5	4	7	1	1	1	0	1		1	1		1		1	0	0	0	0	0	0	0	1	13	0	0	0	1	169		0	0	13	0	1	3
2	646405	0		0	2009-09-10	6	1999	10	0	6	5	4	7	1	1	1	0	1		1	1		1		1	0	0	0	0	0	0	0	1	10	0	0	0	1	100		0	0	10	0	1	2
2	646406	0		0	2009-09-10	6	2000	9	1	6	5	4	7	1	1	1	0	1		1	1		1		1	0	0	0	0	0	0	0	1	9	0	0	0	1	81		0	0	9	0	1	2
2	646408	0		0	2009-09-10	6	2004	5	1	6	5	4	7	1	1	1	0	1		1	1		1		1	0	0	0	0	0	0	0	1	5	0	0	0	1	25		0	0	5	0	1
2	646503	0		0	2009-09-17	6	1997	12	0	3	2	4	0	1	2	1	0	1		1	3		1		1	1	1	0	0	0	0	0	1	12	0	0	0	1	144		0	0	12	0	3	3
2	646605	0		0	2009-09-11	6	1999	10	0	4	3	5	6	1	0	3	0	1		1	3		1		1	0	1	0	0	0	0	0	1	10	0	0	0	1	100		0	0	10	0	3	2
2	646608	0		0	2009-09-25	6	2002	7	0	4	3	5	6	1	0	3	0	1		1	3		1		1	0	1	0	0	0	0	0	1	7	0	0	0	1	49		0	0	7	0	3	2
2	646705	0		0	2009-09-09	6	2001	8	0	3	3	3	4	1	2	3	0	1		1	3		1		1	0	1	0	0	0	0	0	1	8	0	0	0	1	64		0	0	8	0	3	2
2	646706	0		0	2009-09-09	6	2001	8	0	3	3	3	4	1	2	3	0	1		1	3		1		1	0	1	0	0	0	0	0	1	8	0	0	0	1	64		0	0	8	0	3	2
2	646707	0		0	2009-09-09	6	2003	6	1	3	3	3	4	1	2	3	0	1		1	3		1		1	0	1	0	0	0	0	0	1	6	0	0	0	1	36		0	0	6	0	3	2
2	647305		0	0	2009-10-18	6	1999	10	1	4	2	4	3	1	2	1	0	1		1	6		1		1	0	1	0	0	0	0	0	1	10	0	0	0	1	100		0	0	10	0	3	2
2	647403	0		0	2009-09-11	6	1995	14	0	4	4	3	4	1	2	3	0	1		1	3		1		1	1	1	0	0	0	0	0	1	14	0	0	0	1	196		0	0	14	0	3	3
2	647404	0		0	2009-09-11	6	1999	10	1	4	4	3	4	1	2	3	0	1		1	3		1		1	1	1	0	0	0	0	0	1	10	0	0	0	1	100		0	0	10	0	3	2
2	647503		0	0	2009-10-05	6	2001	8	1	5	2	2	5	1	2	1	0	1		1	3		1		0	0	1	0	0	0	0	0	0	8	0	0	0	1	64		0	0	8	0	3	2
2	647607	1	3	1	2009-10-15	6	1996	13	1	5	3	3	13	1	2	3	0	2		2	6		2		1	1	1	1	0	1	1	1	1	13	0	0	0	1	169		0	0	13	0	3	3
2	647705	0		0	2009-10-06	6	1996	13	0	5	4	2	5	1	2	1	0	2		1	7		5		1	1	1	1	1	0	0	0	1	13	0	0	0	1	169		0	1	13	0	4	3
2	648003	0		0	2009-09-13	6	1995	14	0	4	2	2	1	1	2	1	0	1		1	3		1		1	0	0	0	0	0	0	0	1	14	0	0	0	1	196		0	0	14	0	3	3
2	648107		1	1	2009-10-06	6	1997	12	0	5	2	6	4	1	2	1	0	1		1	3		1		0	1	1	1	1	0	0	0	0	12	0	0	0	1	144		1	0	12	0	3	3
2	648304	0		0	2009-10-20	6	1997	12	1	4	3	5	7	1	2	3	0	2		1	3		1		1	1	1	1	0	0	0	0	1	12	0	0	0	1	144		0	0	12	0	3	3
2	648305		0	0	2009-10-20	6	1999	10	0	4	3	5	7	1	2	3	0	2		1	3		1		1	1	1	1	0	0	0	0	1	10	0	0	0	1	100		0	0	10	0	3	2
2	648306	0		0	2009-10-20	6	2000	9	0	4	3	5	7	1	2	3	0	2		1	3		1		1	1	1	1	0	0	0	0	1	9	0	0	0	1	81		0	0	9	0	3	2
2	648504	0		0	2009-09-26	6	2004	5	1	5	5	3	5	1	2	1	0	2		1	3		1		0	1	1	1	0	0	0	0	0	5	0	0	0	1	25		0	0	5	0	3
2	648507	0		0	2009-09-26	6	1999	10	1	5	5	3	5	1	2	1	0	2		1	3		1		0	1	1	1	0	0	0	0	0	10	0	0	1	1	100		0	0	10	0	3	2
2	648508	0		0	2009-09-26	6	2002	7	0	5	5	3	5	1	2	1	0	2		1	3		1		0	1	1	1	0	0	0	0	0	7	0	0	0	1	49		0	0	7	0	3	2
2	648703	0		0	2009-09-14	6	2000	9	0	4	3	3	0	1	2	1	0	1		1	3		1		1	1	1	1	0	0	0	0	1	9	0	0	0	1	81		0	0	9	0	3	2
2	648704	0		0	2009-09-14	6	2002	7	0	4	3	3	0	1	2	1	0	1		1	3		1		1	1	1	1	0	0	0	0	1	7	0	0	0	1	49		0	0	7	0	3	2
2	648708	0		0	2009-09-14	6	2001	8	0	4	3	3	0	1	2	1	0	1		1	3		1		1	1	1	1	0	0	0	0	1	8	0	0	0	1	64		0	0	8	0	3	2
2	648802	0		0	2009-09-14	6	2006	3	1	2	1	2	0	1	2	1	0	1		1	3		1		1	0	0	0	0	0	0	0	1	3	0	0	0	1	9		0	0	3	0	3	1
2	649105	1	1	1	2009-09-17	6	1995	14	1	3	3	2	2	0	0	1	0	1		1	3		1		1	1	1	0	0	0	0	0	1	14	0	0	0	1	196		1	0	14	0	3	3
2	649304	0		0	2009-10-07	6	1998	11	0	4	3	2	2	1	1	1	0	1		1	3		1		1	0	0	0	0	0	0	0	1	11	0	0	0	1	121		0	0	11	0	3	3
2	649703	1	1	1	2009-09-25	6	1997	12	1	3	2	2	1	0	0	1	0	1		1	3		1		1	0	0	0	0	0	0	0	1	12	0	0	0	1	144		1	0	12	0	3	3
2	650104	0		0	2009-10-09	6	1999	10	0	6	3	2	8	1	2	1	0	2		1	3		1		1	0	0	0	0	0	0	0	1	10	0	0	0	1	100		0	0	10	0	3	2
2	650105	0		0	2009-10-09	6	2003	6	0	6	3	2	8	1	2	1	0	2		1	3		1		1	0	0	0	0	0	0	0	1	6	0	0	0	1	36		0	0	6	0	3	2
2	650304	0		0	2009-09-26	6	1995	14	1	5	4	4	6	0	0	3	0	2		1	3		1		1	1	1	1	0	0	0	0	1	14	0	0	0	1	196		0	0	14	0	3	3
2	650310	0		0	2009-09-26	6	1998	11	0	5	4	4	6	0	0	3	0	2		1	3		1		1	1	1	1	0	0	0	0	1	11	0	0	0	1	121		0	0	11	0	3	3
2	650311	0		0	2009-09-26	6	2001	8	1	5	4	4	6	0	0	3	0	2		1	3		1		1	1	1	1	0	0	0	0	1	8	0	0	0	1	64		0	0	8	0	3	2
2	650406		0	0	2009-09-26	6	1996	13	0	5	4	2	5	0	0	3	0	2		1	3		1		1	0	1	0	0	0	0	0	1	13	0	0	0	1	169		0	0	13	0	3	3
2	651405	0		0	2009-09-26	6	1996	13	0	1	1	8	0	0	0	1	0	1		1	3		1		0	0	0	0	0	0	0	0	0	13	0	0	1	1	169		0	0	13	0	3	3
2	651406	0		0	2009-09-26	6	1998	11	0	1	1	8	0	0	0	1	0	1		1	3		1		0	0	0	0	0	0	0	0	0	11	0	0	0	1	121		0	0	11	0	3	3
2	653703	0		0	2009-09-26	6	1995	14	0	3	3	4	0	1	2	1	0	1		1	1		1		0	1	1	1	0	0	0	0	0	14	0	0	0	1	196		0	0	14	0	1	3
2	653706	0		0	2009-09-26	6	2003	6	0	3	3	4	0	1	2	1	0	1		1	1		1		0	1	1	1	0	0	0	0	0	6	0	0	1	1	36		0	0	6	0	1	2
2	653711	0		0	2009-09-26	6	1996	13	0	3	3	4	0	1	2	1	0	1		1	1		1		0	1	1	1	0	0	0	0	0	13	0	0	0	1	169		0	0	13	0	1	3
2	654206	0		0	2009-10-17	6	2004	5	0	3	2	3	0	1	2	1	0	1		1	3		1		1	0	0	0	0	0	0	0	1	5	0	0	0	1	25		0	0	5	0	3
2	654403	0		0	2009-09-26	6	1996	13	1	3	2	1	2	1	0	1	0	1		3	2		2		0	1	1	0	0	0	0	0	0	13	0	0	0	1	169		0	0	13	0	1	3
2	654903	0	1	1	2009-10-18	6	1997	12	1	2	2	2	0	1	2	1	0	1		1	3		2		1	1	1	0	0	0	0	0	1	12	0	0	0	1	144		1	0	12	0	3	3
2	654904	0		0	2009-10-18	6	2000	9	1	2	2	2	0	1	2	1	0	1		1	3		2		1	1	1	0	0	0	0	0	1	9	0	0	0	1	81		0	0	9	0	3	2
2	655104	0		0	2009-10-09	6	2001	8	1	2	2	3	1	1	2	1	0	1		1	3		1		1	0	1	0	1	0	0	0	1	8	0	0	0	1	64		0	0	8	0	3	2
2	655504		3	1	2009-10-19	6	1996	13	1	3	2	3	0	0	0	1	0	1		1	3		1		1	0	0	0	0	0	0	0	1	13	0	0	0	1	169		0	0	13	0	3	3
2	655505	0		0	2009-10-19	6	2000	9	0	3	2	3	0	0	0	1	0	1		1	3		1		1	0	0	0	0	0	0	0	1	9	0	0	0	1	81		0	0	9	0	3	2
2	655606	0		0	2009-11-30	6	1997	12	0	3	3	4	2	1	1	1	0	1		1	1		1		1	1	1	0	0	0	0	0	1	12	0	0	1	1	144		0	0	12	0	1	3
2	655607	0		0	2009-11-30	6	1999	10	0	3	3	4	2	1	1	1	0	1		1	1		1		1	1	1	0	0	0	0	0	1	10	0	0	0	1	100		0	0	10	0	1	2
2	655608	0		0	2009-11-30	6	2005	4	0	3	3	4	2	1	1	1	0	1		1	1		1		1	1	1	0	0	0	0	0	1	4	0	0	0	1	16		0	0	4	0	1	1
2	600401	0		0	2009-10-14	6	1955	54	1	4	3	3	2	1	2	1	0	1		1	1		1		1	0	1	0	0	0	0	0	1	54	1	0	0	0	2916		0	0	54	0	1	11
2	600403	0	0	0	2009-10-14	6	1992	17	1	4	3	3	2	1	2	1	0	1		1	1		1		1	0	1	0	0	0	0	0	1	17	1	0	0	2	289		0	0	17	0	1	4
2	600501	0		0	2009-10-13	6	1958	51	1	3	3	3	0	1	0	1	0	1		1	5		1		0	0	0	0	0	0	0	0	0	51	1	0	0	0	2601		0	1	51	0	4	11
2	600502	1	1	1	2009-10-13	6	1983	26	0	3	3	3	0	1	0	1	0	1		1	5		1		0	0	0	0	0	0	0	0	0	26	1	0	0	0	676		1	1	26	0	4	6
2	600602	1	3	1	2009-09-15	6	1985	24	0	2	2	2	2	1	0	1	0	1		1	5		2		0	0	1	0	1	0	0	0	0	24	1	0	0	1	576		0	1	24	0	4	5
2	600604	0	3	1	2009-09-15	6	1990	19	1	2	2	2	2	1	0	1	0	1		1	5		2		0	0	1	0	1	0	0	0	0	19	1	0	0	0	361		0	1	19	0	4	4
2	601102	1	3	1	2009-10-07	6	1970	39	0	2	2	4	1	1	2	1	0	1		1	1		1		0	0	1	0	1	0	0	0	0	39	1	0	0	1	1521		0	0	39	0	1	8
2	601401	0		0	2009-09-08	6	1957	52	0	3	1	1	1	1	0	1	0	1		1	1		1		1	0	0	0	0	0	0	0	1	52	1	0	0	0	2704		0	0	52	0	1	11
2	601601	1	3	1	2009-09-07	6	1945	64	0	5	4	3	4	1	0	1	0	1		1	5		1		1	0	0	0	0	0	0	0	1	64	1	0	0	1	4096		0	1	64	0	4	13
2	601602	0	0	0	2009-09-07	6	1978	31	0	5	4	3	4	1	0	1	0	1		1	5		1		1	0	0	0	0	0	0	0	1	31	1	0	0	1	961		0	1	31	0	4	7
2	602001	0		0	2009-09-14	6	1939	70	1	5	4	2	6	0	0	1	0	2		1	5		1		0	1	0	0	0	0	0	0	0	70	1	0	0	1	4900		0	1	70	0	4	14
2	602002	0		0	2009-09-14	6	1956	53	0	5	4	2	6	0	0	1	0	2		1	5		1		0	1	0	0	0	0	0	0	0	53	1	0	0	1	2809		0	1	53	0	4	11
2	602202	0		0	2009-10-07	6	1983	26	0	4	2	3	4	1	2	1	0	1		1	5		1		1	0	0	0	0	0	0	0	1	26	1	0	0	0	676		0	1	26	0	4	6
2	602401	0		0	2009-10-05	6	1952	57	1	6	5	2	10	1	2	3	0	1		1	5		1		0	1	1	0	0	0	0	0	0	57	1	0	0	1	3249		0	1	57	0	4	12
2	602502	0		0	2009-09-14	6	1956	53	0	5	4	2	6	1	2	1	0	1		1	5		1		1	0	1	0	1	0	0	0	1	53	1	0	0	1	2809		0	1	53	0	4	11
2	602503	1	3	1	2009-09-14	6	1987	22	0	5	4	2	6	1	2	1	0	1		1	5		1		1	0	1	0	1	0	0	0	1	22	1	0	0	2	484		0	1	22	0	4	5
2	602504	1	1	1	2009-09-14	6	1991	18	0	5	4	2	6	1	2	1	0	1		1	5		1		1	0	1	0	1	0	0	0	1	18	1	0	1	2	324		1	1	18	0	4	4
2	602505	1	3	1	2009-09-14	6	1993	16	1	5	4	2	6	1	2	1	0	1		1	5		1		1	0	1	0	1	0	0	0	1	16	1	0	0	1	256		0	1	16	0	4	4
2	602801	0		0	2009-09-15	6	1941	68	0	4	3	1	0	1	0	1	0	1		1	5		1		1	0	0	0	0	0	0	0	1	68	1	0	0	1	4624		0	1	68	0	4	14
2	602901	0		0	2009-10-14	6	1975	34	1	4	3	4	1	1	0	1	0	1		1	3		1		1	1	1	0	0	0	0	0	1	34	1	0	0	1	1156		0	0	34	0	3	7
2	602908	1	0	0	2009-10-14	6	1994	15	1	4	3	4	1	1	0	1	0	1		1	3		1		1	1	1	0	0	0	0	0	1	15	1	0	0	0	225		0	0	15	0	3	3
2	603001	0		0	2009-09-03	6	1958	51	0	3	2	2	0	1	2	1	0	1		1	1		1		1	0	0	0	0	0	0	0	1	51	1	0	0	0	2601		0	0	51	0	1	11
2	603401	0		0	2009-09-03	6	1956	53	1	3	2	3	0	0	0	1	0	1		1	3		1		1	1	1	0	0	0	0	0	1	53	1	0	0	1	2809		0	0	53	0	3	11
2	603501	1	0	0	2009-09-14	6	1946	63	1	2	2	1	4	0	0	3	0	1		1	3		1		0	0	1	0	0	0	0	0	0	63	1	0	0	0	3969		0	0	63	0	3	13
2	603601	0		0	2009-09-11	6	1930	79	1	4	3	2	2	1	2	1	0	1		1	3		1		0	1	0	0	0	0	0	0	0	79	1	0	0	0	6241		0	0	79	0	3	16
2	603701	0		0	2009-09-03	6	1968	41	1	3	3	4	0	0	0	1	0	1		1	1		1		1	0	0	0	0	0	0	0	1	41	1	0	1	1	1681		0	0	41	0	1	9
2	603704	1	3	1	2009-09-03	6	1992	17	0	3	3	4	0	0	0	1	0	1		1	1		1		1	0	0	0	0	0	0	0	1	17	1	0	0	1	289		0	0	17	0	1	4
2	604302	1	1	1	2009-10-16	6	1990	19	0	4	2	2	8	1	2	2	0	1		1	5		1		0	1	1	0	0	0	0	0	0	19	1	0	0	1	361		1	1	19	0	4	4
2	604702	1	0	0	2009-09-08	6	1978	31	0	3	2	2	2	1	2	1	0	1		1	5		1		1	1	1	0	0	0	0	0	1	31	1	0	0	1	961		0	1	31	0	4	7
2	604801	0		0	2009-09-07	6	1959	50	0	4	3	2	2	1	1	1	0	1		1	1		1		1	0	0	0	0	0	0	0	1	50	1	0	0	0	2500		0	0	50	0	1	10
2	604902	0		0	2009-09-14	6	1993	16	0	4	3	2	5	0	0	1	0	1		1	1		1		1	0	0	0	0	0	0	0	1	16	1	0	0	1	256		0	0	16	0	1	4
2	605002	0		0	2009-10-13	6	1976	33	0	4	3	4	1	1	2	1	0	1		1	5		1		1	0	1	0	0	0	0	0	1	33	1	0	0	1	1089		0	1	33	0	4	7
2	605101	0		0	2009-10-16	6	1960	49	0	2	2	6	2	0	2	1	0	1		1	5		1		0	1	1	0	0	0	0	0	0	49	1	0	0	0	2401		0	1	49	0	4	10
2	605102	0		0	2009-10-16	6	1987	22	1	2	2	6	2	0	2	1	0	1		1	5		1		0	1	1	0	0	0	0	0	0	22	1	0	0	0	484		0	1	22	0	4	5
2	605103	0		0	2009-10-16	6	1989	20	0	2	2	6	2	0	2	1	0	1		1	5		1		0	1	1	0	0	0	0	0	0	20	1	0	0	1	400		0	1	20	0	4	4
2	605105	1	1	1	2009-10-16	6	1992	17	0	2	2	6	2	0	2	1	0	1		1	5		1		0	1	1	0	0	0	0	0	0	17	1	0	0	1	289		1	1	17	0	4	4
2	605301	0		0	2009-09-14	6	1974	35	1	2	1	3	1	1	2	1	0	1		1	3		1		1	0	1	0	0	0	0	0	1	35	1	0	0	1	1225		0	0	35	0	3	7
2	605503	0		0	2009-09-14	6	1994	15	1	4	3	1	2	0	0	1	0	1		1	3		1		1	0	0	0	0	0	0	0	1	15	1	0	0	1	225		0	0	15	0	3	3
2	605702	1	1	1	2009-09-26	6	1970	39	0	4	3	3	4	1	2	1	0	1		1	5		1		1	1	1	0	0	0	0	0	1	39	1	0	1	1	1521		1	1	39	0	4	8
2	605801	0		0	2009-09-14	6	1945	64	1	5	3	2	6	1	2	3	0	1		1	3		1		1	0	1	0	0	0	0	0	1	64	1	0	0	1	4096		0	0	64	0	3	13
2	606101		1	1	2009-09-03	6	1959	50	0	2	1	4	0	1	0	1	0	1		1	3		1		0	0	0	0	0	0	0	0	0	50	1	0	0	1	2500		1	0	50	0	3	10
2	606104	1	1	1	2009-09-03	6	1989	20	0	2	1	4	0	1	0	1	0	1		1	3		1		0	0	0	0	0	0	0	0	0	20	1	0	0	1	400		1	0	20	0	3	4
2	606105	0		0	2009-09-03	6	1993	16	1	2	1	4	0	1	0	1	0	1		1	3		1		0	0	0	0	0	0	0	0	0	16	1	0	0	1	256		0	0	16	0	3	4
2	606202		3	1	2009-09-25	6	1955	54	0	9	6	5	12	1	2	3	0	2		1	5		3		1	1	1	1	0	0	0	0	1	54	1	0	0	0	2916		0	1	54	0	4	11
2	606203	0		0	2009-09-25	6	1967	42	0	9	6	5	12	1	2	3	0	2		1	5		3		1	1	1	1	0	0	0	0	1	42	1	0	0	0	1764		0	1	42	0	4	9
2	606208		1	1	2009-09-25	6	1987	22	0	9	6	5	12	1	2	3	0	2		1	5		3		1	1	1	1	0	0	0	0	1	22	1	0			484		1	1	22	0	4	5
2	606501		1	1	2009-09-14	6	1958	51	1	3	3	3	4	1	0	1	0	1		1	5		1		1	1	1	0	0	0	0	0	1	51	1	0	0	0	2601		1	1	51	0	4	11
2	606502	0		0	2009-09-14	6	1985	24	0	3	3	3	4	1	0	1	0	1		1	5		1		1	1	1	0	0	0	0	0	1	24	1	0	0	1	576		0	1	24	0	4	5
2	606506	1	3	1	2009-09-14	6	1991	18	0	3	3	3	4	1	0	1	0	1		1	5		1		1	1	1	0	0	0	0	0	1	18	1	0	0	1	324		0	1	18	0	4	4
2	606601	0		0	2009-09-15	6	1940	69	0	6	1	1	5	1	0	3	0	1		1	3		3		1	0	0	0	0	0	0	0	1	69	1	0	0	1	4761		0	0	69	0	3	14
2	606802	0		0	2009-10-16	6	1963	46	0	2	2	6	2	1	2	1	0	1		1	3		1		1	1	0	0	0	0	0	0	1	46	1	0	0	0	2116		0	0	46	0	3	10
2	606804	1	1	1	2009-10-16	6	1992	17	0	2	2	6	2	1	2	1	0	1		1	3		1		1	1	0	0	0	0	0	0	1	17	1	0	0	1	289		1	0	17	0	3	4
2	606805	1	2	1	2009-10-16	6	1993	16	1	2	2	6	2	1	2	1	0	1		1	3		1		1	1	0	0	0	0	0	0	1	16	1	0	0	0	256		0	0	16	1	3	4
2	606907	0		0	2009-09-11	6	1989	20	0	5	3	3	11	1	2	3	0	2		2	3		3		1	1	1	1	0	0	0	0	1	20	1	0	0	0	400		0	0	20	0	3	4
2	606908	1	2	1	2009-09-11	6	1984	25	1	5	3	3	11	1	2	3	0	2		2	3		3		1	1	1	1	0	0	0	0	1	25	1	0	0	1	625		0	0	25	1	3	5
2	607301	0		0	2009-10-12	6	1961	48	1	5	4	2	6	1	2	3	0	1		1	3		1		1	0	1	0	1	0	0	0	1	48	1	0	0	0	2304		0	0	48	0	3	10
2	607302	1	1	1	2009-10-12	6	1975	34	0	5	4	2	6	1	2	3	0	1		1	3		1		1	0	1	0	1	0	0	0	1	34	1	0	0	0	1156		1	0	34	0	3	7
2	607303	0		0	2009-10-12	6	1993	16	1	5	4	2	6	1	2	3	0	1		1	3		1		1	0	1	0	1	0	0	0	1	16	1	0	0	1	256		0	0	16	0	3	4
2	607401	0		0	2009-09-25	6	1955	54	1	7	4	3	8	1	2	3	0	2		1	3		4		1	1	1	1	0	0	0	0	1	54	1	0	0	1	2916		0	0	54	0	3	11
2	607402	0		0	2009-09-25	6	1960	49	0	7	4	3	8	1	2	3	0	2		1	3		4		1	1	1	1	0	0	0	0	1	49	1	0	0	0	2401		0	0	49	0	3	10
2	607404	0		0	2009-09-25	6	1989	20	1	7	4	3	8	1	2	3	0	2		1	3		4		1	1	1	1	0	0	0	0	1	20	1	0	0	0	400		0	0	20	0	3	4
2	607405	1	1	1	2009-09-25	6	1989	20	0	7	4	3	8	1	2	3	0	2		1	3		4		1	1	1	1	0	0	0	0	1	20	1	0	0	1	400		1	0	20	0	3	4
2	607501	0		0	2009-09-25	6	1968	41	0	2	2	2	4	1	2	1	0	1		1	5		1		1	0	1	0	0	0	0	0	1	41	1	0	0	0	1681		0	1	41	0	4	9
2	607701	1	3	1	2009-09-15	6	1952	57	1	5	3	2	3	1	2	3	0	2		1	3		2		1	1	1	0	0	0	0	0	1	57	1	0	0	1	3249		0	0	57	0	3	12
2	607702	1	0	0	2009-09-15	6	1957	52	0	5	3	2	3	1	2	3	0	2		1	3		2		1	1	1	0	0	0	0	0	1	52	1	0	0	1	2704		0	0	52	0	3	11
2	607902	0		0	2009-10-09	6	1992	17	1	5	3	4	0	1	1	1	0	1		1	5		1		1	0	0	0	0	0	0	0	1	17	1	0	0	1	289		0	1	17	0	4	4
2	608102	1	1	1	2009-09-01	6	1978	31	0	4	1	4	6	1	2	3	0	2		1	3		1		0	1	1	0	0	0	0	0	0	31	1	0	0	0	961		1	0	31	0	3	7
2	608201	1	3	1	2009-09-25	6	1982	27	1	2	1	3	1	1	2	1	0	1		1	3		1		1	1	1	0	0	0	0	0	1	27	1	0	0	0	729		0	0	27	0	3	6
2	608402		3	1	2009-09-01	6	1962	47	0	4	2	4	1	1	0	1	0	1		1	1		1		1	0	1	0	0	0	0	0	1	47	1	0	0	0	2209		0	0	47	0	1	10
2	608403	1	1	1	2009-09-01	6	1986	23	0	4	2	4	1	1	0	1	0	1		1	1		1		1	0	1	0	0	0	0	0	1	23	1	0	0	0	529		1	0	23	0	1	5
2	608404	1	1	1	2009-09-01	6	1992	17	0	4	2	4	1	1	0	1	0	1		1	1		1		1	0	1	0	0	0	0	0	1	17	1	0	0	1	289		1	0	17	0	1	4
2	608409	0		0	2009-09-01	6	1993	16	1	4	2	4	1	1	0	1	0	1		1	1		1		1	0	1	0	0	0	0	0	1	16	1	0	0	0	256		0	0	16	0	1	4
2	608802	1	3	1	2009-08-31	6	1985	24	0	2	2	2	3	1	2	1	0	1		1	5		1		1	0	1	0	0	0	0	0	1	24	1	0	0	1	576		0	1	24	0	4	5
2	608808	0		0	2009-09-25	6	1987	22	1	2	2	2	3	1	2	1	0	1		1	5		1		1	0	1	0	0	0	0	0	1	22	1	0	0	0	484		0	1	22	0	4	5
2	609003	1	3	1	2009-08-31	6	1980	29	0	6	5	3	7	1	2	3	0	2		1	3		1		1	1	1	0	0	0	0	0	1	29	1	0	0	1	841		0	0	29	0	3	6
2	609013	1	1	1	2009-08-31	6	1994	15	1	6	5	3	7	1	2	3	0	2		1	3		1		1	1	1	0	0	0	0	0	1	15	1	0	0	0	225		1	0	15	0	3	3
2	609201	0		0	2009-10-07	6	1952	57	0	4	2	2	5	1	2	3	0	1		1	3		1		1	1	1	0	0	0	0	0	1	57	1	0	0	0	3249		0	0	57	0	3	12
2	609202	1	0	0	2009-10-07	6	1994	15	1	4	2	2	5	1	2	3	0	1		1	3		1		1	1	1	0	0	0	0	0	1	15	1	0	0	0	225		0	0	15	0	3	3
2	609302	1	3	1	2009-09-12	6	1982	27	0	6	4	3	6	1	2	3	0	1		1	6		2		1	1	1	0	0	0	0	0	1	27	1	0	0	1	729		0	0	27	0	3	6
2	609601	0		0	2009-08-31	6	1940	69	1	5	4	4	3	1	2	3	0	1		1	3		1		1	1	1	0	0	0	0	0	1	69	1	0	0	0	4761		0	0	69	0	3	14
2	609603	1	1	1	2009-08-31	6	1992	17	0	5	4	4	3	1	2	3	0	1		1	3		1		1	1	1	0	0	0	0	0	1	17	1	0	0	1	289		1	0	17	0	3	4
2	609803	0		0	2009-09-12	6	1993	16	1	8	4	3	9	1	0	3	0	2		1	3		1		1	0	0	0	0	0	0	0	1	16	1	0	0	2	256		0	0	16	0	3	4
2	609809	0		0	2009-09-12	6	1993	16	1	8	4	3	9	1	0	3	0	2		1	3		1		1	0	0	0	0	0	0	0	1	16	1	0	0	2	256		0	0	16	0	3	4
2	610101	0		0	2009-09-14	6	1958	51	1	3	1	1	2	1	0	1	0	1		1	3		1		1	0	0	0	0	0	0	0	1	51	1	0	0	0	2601		0	0	51	0	3	11
2	610303	1	1	1	2009-09-15	6	1986	23	0	6	4	4	0	1	2	1	0	1		1	1		1		0	0	1	1	1	0	0	0	0	23	1	0	0	0	529		1	0	23	0	1	5
2	610305	0		0	2009-09-15	6	1993	16	0	6	4	4	0	1	2	1	0	1		1	1		1		0	0	1	1	1	0	0	0	0	16	1	0	0	0	256		0	0	16	0	1	4
2	610402	0		0	2009-10-09	6	1974	35	0	3	3	3	4	1	2	1	0	2		1	3		1		0	0	1	0	1	0	0	0	0	35	1	0	0	0	1225		0	0	35	0	3	7
2	610403	1	0	0	2009-10-09	6	1994	15	1	3	3	3	4	1	2	1	0	2		1	3		1		0	0	1	0	1	0	0	0	0	15	1	0	0	0	225		0	0	15	0	3	3
2	610703	1	1	1	2009-09-01	6	1982	27	1	4	4	1	10	0	0	1	0	2		1	1		1		1	0	0	0	0	0	0	0	1	27	1	0	0	1	729		1	0	27	0	1	6
2	610801	0		0	2009-09-26	6	1982	27	0	3	2	3	2	1	2	1	0	1		1	3		1		1	0	1	0	0	0	0	0	1	27	1	0	0	1	729		0	0	27	0	3	6
2	610904	1	3	1	2009-09-12	6	1993	16	0	4	3	2	4	1	2	1	0	1		1	3		2		0	0	0	0	0	0	0	0	0	16	1	0	0	1	256		0	0	16	0	3	4
2	611002		3	1	2009-09-12	6	1957	52	0	7	5	3	5	0	0	3	0	1		1	1		1		1	0	0	0	0	0	0	0	1	52	1	0	0	1	2704		0	0	52	0	1	11
2	611101	0		0	2009-10-09	6	1958	51	0	4	2	3	8	1	2	3	0	2		1	3		1		0	1	1	0	0	0	0	0	0	51	1	0	0	0	2601		0	0	51	0	3	11
2	611204	0		0	2009-09-26	6	1987	22	0	4	4	3	6	1	0	1	0	2		1	1		1		1	1	1	0	0	0	0	0	1	22	1	0	0	1	484		0	0	22	0	1	5
2	611801	0		0	2009-09-14	6	1945	64	0	3	2	3	1	1	0	1	0	1		1	3		1		1	0	0	0	0	0	0	0	1	64	1	0	0	1	4096		0	0	64	0	3	13
2	611902	0		0	2009-09-25	6	1993	16	1	2	2	4	2	1	2	1	0	1		1	3		1		1	0	0	0	0	0	0	0	1	16	1	0	0	1	256		0	0	16	0	3	4
2	611903	0		0	2009-09-25	6	1994	15	1	2	2	4	2	1	2	1	0	1		1	3		1		1	0	0	0	0	0	0	0	1	15	1	0			225		0	0	15	0	3	3
2	612103	1	1	1	2009-09-16	6	1994	15	0	6	2	2	10	1	2	3	0	2		1	3		4		1	1	1	1	0	0	0	1	1	15	1	0	0	1	225		1	0	15	0	3	3
2	612201	1	3	1	2009-09-15	6	1942	67	1	4	1	1	6	0	0	1	0	2		1	3		1		1	0	1	0	0	0	0	0	1	67	1	0	0	0	4489		0	0	67	0	3	14
2	612203	1	1	1	2009-09-15	6	1994	15	1	4	1	1	6	0	0	1	0	2		1	3		1		1	0	1	0	0	0	0	0	1	15	1	0	0	0	225		1	0	15	0	3	3
2	612302	0		0	2009-09-03	6	1980	29	0	3	1	5	0	1	2	1	0	1		1	3		1		0	1	1	0	0	0	0	0	0	29	1	0	0	1	841		0	0	29	0	3	6
2	612402	0		0	2009-09-03	6	1990	19	1	2	1	2	0	1	2	1	0	1		1	1		1		1	0	0	0	0	0	0	0	1	19	1	0	0	1	361		0	0	19	0	1	4
2	612902	0		0	2009-09-02	6	1973	36	0	2	2	4	4	1	2	1	0	1		1	3		1		1	1	0	0	0	0	0	0	1	36	1	0	0	0	1296		0	0	36	0	3	8
2	612911	0		0	2009-09-02	6	1992	17	0	2	2	4	4	1	2	1	0	1		1	3		1		1	1	0	0	0	0	0	0	1	17	1	0	0	0	289		0	0	17	0	3	4
2	613003	1	0	0	2009-10-14	6	1994	15	1	6	2	2	7	1	2	3	0	2		1	3		1		1	1	1	1	0	0	0	0	1	15	1	0	0	0	225		0	0	15	0	3	3
2	613302	0		0	2009-10-14	6	1973	36	0	3	2	4	0	1	0	1	0	1		1	1		1		1	0	0	0	0	0	0	0	1	36	1	0	0	0	1296		0	0	36	0	1	8
2	613607	0		0	2009-09-16	6	1990	19	0	4	3	4	1	0	0	1	0	1		1	3		1		1	0	0	0	0	0	0	0	1	19	1	0	0	0	361		0	0	19	0	3	4
2	613701	0		0	2009-09-15	6	1932	77	1	2	2	1	2	0	0	1	0	1		1	3		1		1	0	0	0	0	0	0	0	1	77	1	0	0	0	5929		0	0	77	0	3	16
2	613801	0		0	2009-09-15	6	1939	70	1	2	2	1	5	0	0	1	0	1		1	3		1		1	0	0	0	0	0	0	0	1	70	1	0	0	1	4900		0	0	70	0	3	14
2	613904	0		0	2009-09-29	6	1994	15	1	8	5	2	8	0	0	1	0	1		1	3		1		1	0	1	0	0	0	0	0	1	15	1	0	0	1	225		0	0	15	0	3	3
2	613906	1	1	1	2009-10-16	6	1945	64	0	8	5	2	8	0	0	1	0	1		1	3		1		1	0	1	0	0	0	0	0	1	64	1	0	0	0	4096		1	0	64	0	3	13
2	614001	0		0	2009-09-28	6	1950	59	1	4	1	1	8	0	0	1	0	1		1	3		1		1	0	0	0	0	0	0	0	1	59	1	0	0	1	3481		0	0	59	0	3	12
2	614102	0		0	2009-10-14	6	1979	30	0	4	2	3	6	1	2	1	0	1		1	1		1		1	0	0	0	0	0	0	0	1	30	1	0	0	1	900		0	0	30	0	1	6
2	614502	0		0	2009-09-15	6	1940	69	0	2	2	2	0	1	2	1	0	1		1	3		1		0	0	0	0	0	0	0	0	0	69	1	0	0	0	4761		0	0	69	0	3	14
2	614801	0		0	2009-10-07	6	1953	56	0	8	5	3	19	1	2	3	0	2		1	3		3		1	1	1	1	0	0	0	0	1	56	1	0	0	1	3136		0	0	56	0	3	12
2	614802	1	3	1	2009-10-07	6	1974	35	0	8	5	3	19	1	2	3	0	2		1	3		3		1	1	1	1	0	0	0	0	1	35	1	0	0	1	1225		0	0	35	0	3	7
2	614803	0		0	2009-10-07	6	1993	16	1	8	5	3	19	1	2	3	0	2		1	3		3		1	1	1	1	0	0	0	0	1	16	1	0	0	1	256		0	0	16	0	3	4
2	614806	1	3	1	2009-10-07	6	1990	19	1	8	5	3	19	1	2	3	0	2		1	3		3		1	1	1	1	0	0	0	0	1	19	1	0	0	0	361		0	0	19	0	3	4
2	614810	1	3	1	2009-10-07	6	1992	17	1	8	5	3	19	1	2	3	0	2		1	3		3		1	1	1	1	0	0	0	0	1	17	1	0	0	1	289		0	0	17	0	3	4
2	615003	1	0	0	2009-09-15	6	1993	16	0	4	1	1	0	0	0	1	0	1		1	3		1		1	0	0	0	0	0	0	0	1	16	1	0	0	1	256		0	0	16	0	3	4
2	615301		0	0	2009-10-13	6	1959	50	1	14	1	1	22	1	0	3	0	2		1	3		2		0	1	1	1	0	0	0	0	0	50	1	0	0	1	2500		0	0	50	0	3	10
2	615501	0		0	2009-10-15	6	1954	55	1	4	3	3	2	1	0	1	0	1		1	3		1		1	0	1	1	0	0	0	0	1	55	1	0	0	1	3025		0	0	55	0	3	11
2	615502	0		0	2009-10-14	6	1968	41	0	4	3	3	2	1	0	1	0	1		1	3		1		1	0	1	1	0	0	0	0	1	41	1	0	0	2	1681		0	0	41	0	3	9
2	615802	1	1	1	2009-09-01	6	1967	42	0	6	3	4	7	1	2	3	0	2		1	6		1		1	1	1	1	0	0	0	0	1	42	1	0	0	0	1764		1	0	42	0	3	9
2	615803	0		0	2009-08-24	6	1987	22	1	6	3	4	7	1	2	3	0	2		1	6		1		1	1	1	1	0	0	0	0	1	22	1	0	0	0	484		0	0	22	0	3	5
2	615805	0		0	2009-08-24	6	1990	19	0	6	3	4	7	1	2	3	0	2		1	6		1		1	1	1	1	0	0	0	0	1	19	1	0	0	0	361		0	0	19	0	3	4
2	615806	0		0	2009-08-24	6	1993	16	0	6	3	4	7	1	2	3	0	2		1	6		1		1	1	1	1	0	0	0	0	1	16	1	0	0	1	256		0	0	16	0	3	4
2	616202	0		0	2009-08-24	6	1980	29	0	6	6	5	3	1	2	1	0	2		1	6		4		1	1	1	1	0	0	0	0	1	29	1	0	0	1	841		0	0	29	0	3	6
2	616304	0		0	2009-10-14	6	1993	16	0	1	1	5	2	1	2	1	0	2		1	3		1		1	1	0	0	0	0	0	0	1	16	1	0	0	1	256		0	0	16	0	3	4
2	616501	0		0	2009-08-24	6	1969	40	0	2	2	6	1	1	2	1	0	2		1	3		1		1	0	0	0	0	0	0	0	1	40	1	0	0	1	1600		0	0	40	0	3	8
2	616503	0		0	2009-08-24	6	1989	20	0	2	2	6	1	1	2	1	0	2		1	3		1		1	0	0	0	0	0	0	0	1	20	1	0	0	1	400		0	0	20	0	3	4
2	616602	1	3	1	2009-10-17	6	1969	40	0	4	3	3	2	1	2	3	0	2		1	3		2		1	1	1	1	1	1	0	0	1	40	1	0	0	2	1600		0	0	40	0	3	8
2	616605	1	2	1	2009-10-17	6	1992	17	0	4	3	3	2	1	2	3	0	2		1	3		2		1	1	1	1	1	1	0	0	1	17	1	0	0	1	289		0	0	17	1	3	4
2	616902	0		0	2009-08-24	6	1986	23	0	3	3	4	1	1	2	1	0	1		1	3		1		1	1	1	0	0	0	0	0	1	23	1	0	0	0	529		0	0	23	0	3	5
2	617002	0		0	2009-08-24	6	1980	29	0	9	3	3	8	0	0	3	0	2		2	5		1		1	1	1	1	1	0	0	0	1	29	1	0	0	1	841		0	1	29	0	4	6
2	617301	0		0	2009-08-26	6	1942	67	1	4	2	2	6	1	2	1	0	1		1	1		1		1	0	0	0	0	0	0	0	1	67	1	0	0	1	4489		0	0	67	0	1	14
2	617302	1	3	1	2009-08-24	6	1963	46	0	4	2	2	6	1	2	1	0	1		1	1		1		1	0	0	0	0	0	0	0	1	46	1	0	0	2	2116		0	0	46	0	1	10
2	617303	1	0	0	2009-08-26	6	1990	19	1	4	2	2	6	1	2	1	0	1		1	1		1		1	0	0	0	0	0	0	0	1	19	1	0	0	1	361		0	0	19	0	1	4
2	617601	0		0	2009-09-12	6	1942	67	1	6	4	4	1	1	2	1	0	2		1	1		1		1	0	0	0	0	0	0	0	1	67	1	0	0	0	4489		0	0	67	0	1	14
2	617701	0		0	2009-10-13	6	1939	70	1	4	1	1	2	0	0	1	0	2		1	3		2		1	0	0	0	0	0	0	0	1	70	1	0	0	0	4900		0	0	70	0	3	14
2	617801	0		0	2009-08-26	6	1936	73	1	4	2	2	4	1	0	1	0	1		1	1		1		1	0	0	0	0	0	0	0	1	73	1	0	0	0	5329		0	0	73	0	1	15
2	617802	0		0	2009-08-26	6	1952	57	0	4	2	2	4	1	0	1	0	1		1	1		1		1	0	0	0	0	0	0	0	1	57	1	0	0	1	3249		0	0	57	0	1	12
2	617902	0		0	2009-08-26	6	1982	27	0	3	2	3	2	1	2	1	0	2		1	1		2		1	0	0	0	0	0	0	0	1	27	1	0	0	1	729		0	0	27	0	1	6
2	618001	0		0	2009-08-26	6	1951	58	1	3	2	2	0	0	2	1	0	1		1	1		1		1	0	1	0	0	0	0	0	1	58	1	0	0	2	3364		0	0	58	0	1	12
2	618101	0		0	2009-09-14	6	1945	64	1	2	1	1	1	0	0	1	0	1		1	3		2		1	0	0	0	0	0	0	0	1	64	1	0	0	1	4096		0	0	64	0	3	13
2	618302	0		0	2009-09-11	6	1990	19	0	6	6	3	10	1	2	3	0	1		1	3		2		1	1	1	0	0	0	0	0	1	19	1	0	0	1	361		0	0	19	0	3	4
2	618304	0		0	2009-09-12	6	1994	15	1	6	6	3	10	1	2	3	0	1		1	3		2		1	1	1	0	0	0	0	0	1	15	1	0	0	1	225		0	0	15	0	3	3
2	618401	0		0	2009-08-27	6	1978	31	1	9	1	1	16	0	0	3	0	2		1	7		1		1	1	1	0	0	0	0	1	1	31	1	0	0	2	961		0	1	31	0	4	7
2	618705	1	3	1	2009-08-26	6	1994	15	1	3	2	4	2	1	2	1	0	1		1	5		1		1	0	1	0	0	0	0	0	1	15	1	0	0	1	225		0	1	15	0	4	3
2	618901	1	3	1	2009-08-26	6	1958	51	0	5	2	1	5	1	2	1	0	2		1	1		1		1	0	1	0	0	0	0	0	1	51	1	0	0	1	2601		0	0	51	0	1	11
2	619002	0		0	2009-09-25	6	1960	49	0	4	2	4	2	1	2	1	0	1		1	1		1		0	1	1	1	0	0	0	0	0	49	1	0	0	0	2401		0	0	49	0	1	10
2	619102	1	3	1	2009-09-11	6	1971	38	0	6	3	4	12	0	0	1	0	2		1	5		1		0	0	0	0	0	0	0	0	0	38	1	0	0	1	1444		0	1	38	0	4	8
2	619103	0		0	2009-08-27	6	1991	18	0	6	3	4	12	0	0	1	0	2		1	5		1		0	0	0	0	0	0	0	0	0	18	1	0	0	1	324		0	1	18	0	4	4
2	619301	0		0	2009-10-08	6	1956	53	0	4	3	2	1	0	0	3	0	2		1	3		1		1	0	1	0	0	0	0	0	1	53	1	0	0	1	2809		0	0	53	0	3	11
2	619302	1	1	1	2009-10-08	6	1989	20	0	4	3	2	1	0	0	3	0	2		1	3		1		1	0	1	0	0	0	0	0	1	20	1	0	0	1	400		1	0	20	0	3	4
2	619303	1	1	1	2009-10-08	6	1993	16	0	4	3	2	1	0	0	3	0	2		1	3		1		1	0	1	0	0	0	0	0	1	16	1	0	0	1	256		1	0	16	0	3	4
2	619501	0	1	1	2009-08-28	6	1941	68	1	4	3	3	6	1	0	3	0	2		1	1		2		0	0	1	0	0	0	0	0	0	68	1	0	0	1	4624		1	0	68	0	1	14
2	619504	1	3	1	2009-08-27	6	1993	16	0	4	3	3	6	1	0	3	0	2		1	1		2		0	0	1	0	0	0	0	0	0	16	1	0	0	1	256		0	0	16	0	1	4
2	619602	0	0	0	2009-08-26	6	1990	19	0	9	2	2	10	1	2	3	0	2		1	1		1		1	0	1	0	0	0	0	0	1	19	1	0	0	1	361		0	0	19	0	1	4
2	620002	1	2	1	2009-10-07	6	1974	35	0	4	3	4	2	1	1	1	0	1		1	3		1		1	1	1	1	0	0	0	0	1	35	1	0	0	1	1225		0	0	35	1	3	7
2	620003	0		0	2009-10-07	6	1991	18	1	4	3	4	2	1	1	1	0	1		1	3		1		1	1	1	1	0	0	0	0	1	18	1	0	0	1	324		0	0	18	0	3	4
2	620004	1	3	1	2009-10-07	6	1993	16	1	4	3	4	2	1	1	1	0	1		1	3		1		1	1	1	1	0	0	0	0	1	16	1	0	0	1	256		0	0	16	0	3	4
2	620101	1	3	1	2009-08-26	6	1952	57	0	6	3	2	6	1	0	3	0	2		1	3		2		1	1	1	0	0	0	0	0	1	57	1	0	0	1	3249		0	0	57	0	3	12
2	620102	1	1	1	2009-08-26	6	1992	17	0	6	3	2	6	1	0	3	0	2		1	3		2		1	1	1	0	0	0	0	0	1	17	1	0	0	1	289		1	0	17	0	3	4
2	620201	0		0	2009-10-17	6	1946	63	0	5	3	4	2	1	2	1	0	1		1	3		1		1	0	1	0	0	0	0	0	1	63	1	0	0	1	3969		0	0	63	0	3	13
2	620202	1	2	1	2009-10-17	6	1990	19	0	5	3	4	2	1	2	1	0	1		1	3		1		1	0	1	0	0	0	0	0	1	19	1	0	0	1	361		0	0	19	1	3	4
2	620502	0		0	2009-10-17	6	1971	38	1	5	2	5	2	0	0	1	0	1		1	3		1		1	0	0	0	0	0	0	0	1	38	1	0	0	1	1444		0	0	38	0	3	8
2	620602	0		0	2009-08-27	6	1990	19	1	5	3	1	1	1	2	1	0	1		1	1		1		0	0	0	0	0	0	0	0	0	19	1	0	0	0	361		0	0	19	0	1	4
2	620603	0		0	2009-08-26	6	1993	16	1	5	3	1	1	1	2	1	0	1		1	1		1		0	0	0	0	0	0	0	0	0	16	1	0	0	1	256		0	0	16	0	1	4
2	620701	0		0	2009-09-25	6	1960	49	0	3	3	1	4	1	1	1	0	2		1	3		1		1	0	0	0	0	0	0	0	1	49	1	0	0	1	2401		0	0	49	0	3	10
2	620703	0		0	2009-09-25	6	1994	15	1	3	3	1	4	1	1	1	0	2		1	3		1		1	0	0	0	0	0	0	0	1	15	1	0	0	0	225		0	0	15	0	3	3
2	620805	0		0	2009-08-27	6	1987	22	0	8	7	2	9	0	0	3	0	2		1	5		4		1	1	1	1	0	0	1	0	1	22	1	0	0	0	484		0	1	22	0	4	5
2	621001	0		0	2009-10-17	6	1954	55	1	3	3	2	3	1	2	1	0	1		1	5		1		0	0	0	0	0	0	0	0	0	55	1	0	0	1	3025		0	1	55	0	4	11
2	621002	0	1	1	2009-10-17	6	1960	49	0	3	3	2	3	1	2	1	0	1		1	5		1		0	0	0	0	0	0	0	0	0	49	1	0	0	1	2401		1	1	49	0	4	10
2	621003	0		0	2009-10-17	6	1994	15	0	3	3	2	3	1	2	1	0	1		1	5		1		0	0	0	0	0	0	0	0	0	15	1	0	0	0	225		0	1	15	0	4	3
2	621101	0		0	2009-09-12	6	1958	51	1	5	4	2	7	1	2	1	0	2		1	5		1		1	0	0	0	0	0	0	0	1	51	1	0	0	1	2601		0	1	51	0	4	11
2	621201	0		0	2009-09-13	6	1933	76	1	2	1	2	0	1	2	1	0	1		1	1		1		1	1	0	0	0	0	0	0	1	76	1	0	0	1	5776		0	0	76	0	1	16
2	621202	0		0	2009-09-13	6	1949	60	0	2	1	2	0	1	2	1	0	1		1	1		1		1	1	0	0	0	0	0	0	1	60	1	0	0	1	3600		0	0	60	0	1	12
2	621203	1	3	1	2009-09-13	6	1993	16	0	2	1	2	0	1	2	1	0	1		1	1		1		1	1	0	0	0	0	0	0	1	16	1	0	0	1	256		0	0	16	0	1	4
2	621301	0		0	2009-08-28	6	1941	68	1	6	4	3	6	1	2	3	0	2		1	3		2		1	1	1	1	0	0	0	0	1	68	1	0	0	1	4624		0	0	68	0	3	14
2	621302	0		0	2009-08-28	6	1980	29	0	6	4	3	6	1	2	3	0	2		1	3		2		1	1	1	1	0	0	0	0	1	29	1	0	0	1	841		0	0	29	0	3	6
2	621401	1	1	1	2009-09-14	6	1962	47	1	3	2	4	0	0	0	1	0	1		1	5		1		1	0	1	0	0	0	0	0	1	47	1	0	0	1	2209		1	1	47	0	4	10
2	621402	0		0	2009-09-12	6	1978	31	0	3	2	4	0	0	0	1	0	1		1	5		1		1	0	1	0	0	0	0	0	1	31	1	0	0	1	961		0	1	31	0	4	7
2	621403	0		0	2009-09-12	6	1994	15	0	3	2	4	0	0	0	1	0	1		1	5		1		1	0	1	0	0	0	0	0	1	15	1	0	0	0	225		0	1	15	0	4	3
2	621602	0		0	2009-10-07	6	1978	31	0	3	2	4	0	1	2	1	0	1		1	5		1		1	1	1	0	0	0	0	0	1	31	1	0	0	1	961		0	1	31	0	4	7
2	621701	0		0	2009-08-28	6	1950	59	1	4	3	3	1	1	2	1	0	1		1	1		1		1	1	1	0	0	0	0	0	1	59	1	0	0	1	3481		0	0	59	0	1	12
2	621702	0	2	1	2009-08-28	6	1970	39	0	4	3	3	1	1	2	1	0	1		1	1		1		1	1	1	0	0	0	0	0	1	39	1	0	0	0	1521		0	0	39	1	1	8
2	621704	0		0	2009-08-28	6	1993	16	0	4	3	3	1	1	2	1	0	1		1	1		1		1	1	1	0	0	0	0	0	1	16	1	0	0	1	256		0	0	16	0	1	4
2	621802	1	1	1	2009-09-12	6	1989	20	0	3	1	4	2	1	2	1	0	1		1	3		1		1	0	1	0	0	0	0	0	1	20	1	0	0	2	400		1	0	20	0	3	4
2	621901	1	3	1	2009-09-15	6	1955	54	1	5	2	2	4	1	2	1	0	1		1	1		1		1	0	0	0	0	0	0	0	1	54	1	0	0	1	2916		0	0	54	0	1	11
2	621902	0		0	2009-09-15	6	1958	51	0	5	2	2	4	1	2	1	0	1		1	1		1		1	0	0	0	0	0	0	0	1	51	1	0	0	1	2601		0	0	51	0	1	11
2	622001	0		0	2009-10-09	6	1980	29	1	3	3	2	6	1	0	1	0	1		1	3		1		1	0	0	0	0	0	0	0	1	29	1	0	0	0	841		0	0	29	0	3	6
2	622002	0		0	2009-10-09	6	1980	29	0	3	3	2	6	1	0	1	0	1		1	3		1		1	0	0	0	0	0	0	0	1	29	1	0	0	1	841		0	0	29	0	3	6
2	622003	0		0	2009-10-09	6	1990	19	1	3	3	2	6	1	0	1	0	1		1	3		1		1	0	0	0	0	0	0	0	1	19	1	0	0	1	361		0	0	19	0	3	4
2	622102	0		0	2009-09-11	6	1987	22	0	3	1	3	6	1	2	1	0	1		1	3		1		1	0	1	0	0	0	0	0	1	22	1	0	0	0	484		0	0	22	0	3	5
2	622201	0		0	2009-09-13	6	1942	67	1	3	2	2	4	1	2	3	0	2		1	5		1		1	0	0	0	0	0	0	0	1	67	1	0	0	0	4489		0	1	67	0	4	14
2	622202	0		0	2009-09-13	6	1959	50	0	3	2	2	4	1	2	3	0	2		1	5		1		1	0	0	0	0	0	0	0	1	50	1	0	0	0	2500		0	1	50	0	4	10
2	622301	0		0	2009-09-13	6	1972	37	1	2	1	4	3	1	2	1	0	1		1	3		1		0	1	1	0	0	0	0	0	0	37	1	0	0	0	1369		0	0	37	0	3	8
2	622302	1	1	1	2009-09-11	6	1986	23	0	2	1	4	3	1	2	1	0	1		1	3		1		0	1	1	0	0	0	0	0	0	23	1	0	0	1	529		1	0	23	0	3	5
2	622502	0		0	2009-09-12	6	1969	40	0	7	6	2	1	0	0	1	0	1		1	1		1		1	0	1	0	0	0	0	0	1	40	1	0	0	1	1600		0	0	40	0	1	8
2	622701	0		0	2009-10-06	6	1929	80	1	6	3	3	4	1	2	3	0	2		1	5		1		1	0	1	0	0	0	0	0	1	80	1	0	0	0	6400		0	1	80	0	4	16
2	622703	1	1	1	2009-10-06	6	1987	22	0	6	3	3	4	1	2	3	0	2		1	5		1		1	0	1	0	0	0	0	0	1	22	1	0	0	2	484		1	1	22	0	4	5
2	622802	0	0	0	2009-08-28	6	1952	57	0	3	2	3	2	1	2	3	0	1		1	1		1		0	0	1	0	0	0	0	0	0	57	1	0	0	1	3249		0	0	57	0	1	12
2	622803	0		0	2009-08-28	6	1980	29	0	3	2	3	2	1	2	3	0	1		1	1		1		0	0	1	0	0	0	0	0	0	29	1	0	0	1	841		0	0	29	0	1	6
2	622901	1	3	1	2009-09-12	6	1944	65	1	4	3	3	3	0	0	1	0	1		1	5		1		0	0	1	0	0	0	0	0	0	65	1	0	0	1	4225		0	1	65	0	4	13
2	622905	0		0	2009-09-12	6	1990	19	1	4	3	3	3	0	0	1	0	1		1	5		1		0	0	1	0	0	0	0	0	0	19	1	0	0	0	361		0	1	19	0	4	4
2	622906	0		0	2009-09-12	6	1990	19	1	4	3	3	3	0	0	1	0	1		1	5		1		0	0	1	0	0	0	0	0	0	19	1	0	0	0	361		0	1	19	0	4	4
2	623002	0		0	2009-10-20	6	1962	47	1	5	3	4	3	1	2	3	0	2		1	5		1		1	1	1	0	0	0	0	0	1	47	1	0	0	1	2209		0	1	47	0	4	10
2	623005	0		0	2009-10-20	6	1982	27	0	5	3	4	3	1	2	3	0	2		1	5		1		1	1	1	0	0	0	0	0	1	27	1	0	0	1	729		0	1	27	0	4	6
2	623201	0		0	2009-09-17	6	1963	46	1	3	2	2	2	0	0	1	0	1		1	3		2		1	1	0	0	0	0	0	0	1	46	1	0	0	1	2116		0	0	46	0	3	10
2	623305	0		0	2009-10-19	6	1992	17	0	4	4	3	7	0	0	3	0	2		1	5		1		1	0	0	0	0	0	0	0	1	17	1	0	1	1	289		0	1	17	0	4	4
2	623307	0		0	2009-10-19	6	1991	18	0	4	4	3	7	0	0	3	0	2		1	5		1		1	0	0	0	0	0	0	0	1	18	1	0	0	1	324		0	1	18	0	4	4
2	623401	1	3	1	2009-09-12	6	1982	27	1	5	4	4	5	1	2	1	0	1		1	3		1		1	0	0	0	1	0	0	0	1	27	1	0	0	0	729		0	0	27	0	3	6
2	623601	1	3	1	2009-09-12	6	1969	40	0	3	2	4	0	1	2	1	0	1		1	1		1		1	0	1	0	0	0	0	0	1	40	1	0	0	1	1600		0	0	40	0	1	8
2	623603	1	3	1	2009-09-12	6	1992	17	1	3	2	4	0	1	2	1	0	1		1	1		1		1	0	1	0	0	0	0	0	1	17	1	0	0	1	289		0	0	17	0	1	4
2	623604	1	3	1	2009-09-12	6	1994	15	0	3	2	4	0	1	2	1	0	1		1	1		1		1	0	1	0	0	0	0	0	1	15	1	0	1	1	225		0	0	15	0	1	3
2	623606	1	3	1	2009-09-12	6	1966	43	1	3	2	4	0	1	2	1	0	1		1	1		1		1	0	1	0	0	0	0	0	1	43	1	0	0	1	1849		0	0	43	0	1	9
2	623802	0		0	2009-09-12	6	1979	30	0	4	4	2	0	1	2	1	0	1		1	3		2		1	0	1	0	0	0	0	0	1	30	1	0	0	1	900		0	0	30	0	3	6
2	623803	1	1	1	2009-09-12	6	1991	18	0	4	4	2	0	1	2	1	0	1		1	3		2		1	0	1	0	0	0	0	0	1	18	1	0	0	1	324		1	0	18	0	3	4
2	623901	1	3	1	2009-09-12	6	1984	25	1	3	1	3	1	1	2	1	0	1		1	3		1		1	0	1	0	0	0	0	0	1	25	1	0	0	1	625		0	0	25	0	3	5
2	623902	1	0	0	2009-09-12	6	1987	22	0	3	1	3	1	1	2	1	0	1		1	3		1		1	0	1	0	0	0	0	0	1	22	1	0	0	1	484		0	0	22	0	3	5
2	624008	0		0	2009-09-12	6	1993	16	0	7	5	3	1	1	2	1	0	1		1	3		1		1	0	1	0	0	0	0	0	1	16	1	0	0	1	256		0	0	16	0	3	4
2	624101	0		0	2009-09-12	6	1959	50	0	4	2	2	8	1	2	1	0	2		1	5		1		1	0	0	0	0	0	0	1	1	50	1	0	0	0	2500		0	1	50	0	4	10
2	624102	1	1	1	2009-09-12	6	1992	17	1	4	2	2	8	1	2	1	0	2		1	5		1		1	0	0	0	0	0	0	1	1	17	1	0	0	1	289		1	1	17	0	4	4
2	624202	0		0	2009-10-19	6	1982	27	0	5	4	3	4	1	2	1	0	1		1	5		1		1	0	1	1	0	0	0	0	1	27	1	0		0	729		0	1	27	0	4	6
2	624203	0		0	2009-10-19	6	1990	19	1	5	4	3	4	1	2	1	0	1		1	5		1		1	0	1	1	0	0	0	0	1	19	1	0	0	1	361		0	1	19	0	4	4
2	624204	0		0	2009-10-19	6	1993	16	1	5	4	3	4	1	2	1	0	1		1	5		1		1	0	1	1	0	0	0	0	1	16	1	0	0	0	256		0	1	16	0	4	4
2	624301	0		0	2009-10-09	6	1949	60	0	4	3	2	3	0	2	1	0	1		1	3		1		1	0	1	0	0	0	0	0	1	60	1	0		0	3600		0	0	60	0	3	12
2	624302	1	0	0	2009-10-09	6	1964	45	0	4	3	2	3	0	2	1	0	1		1	3		1		1	0	1	0	0	0	0	0	1	45	1	0	0	0	2025		0	0	45	0	3	9
2	624303	0		0	2009-10-09	6	1985	24	0	4	3	2	3	0	2	1	0	1		1	3		1		1	0	1	0	0	0	0	0	1	24	1	0	0	0	576		0	0	24	0	3	5
2	624401	0		0	2009-10-07	6	1973	36	1	3	2	4	3	1	2	1	0	1		1	3		1		1	0	1	0	0	0	0	0	1	36	1	0	0	1	1296		0	0	36	0	3	8
2	624402	1	2	1	2009-10-07	6	1984	25	0	3	2	4	3	1	2	1	0	1		1	3		1		1	0	1	0	0	0	0	0	1	25	1	0	0	1	625		0	0	25	1	3	5
2	624407	0		0	2009-10-07	6	1946	63	0	3	2	4	3	1	2	1	0	1		1	3		1		1	0	1	0	0	0	0	0	1	63	1	0	0	0	3969		0	0	63	0	3	13
2	624408	0		0	2009-10-07	6	1993	16	1	3	2	4	3	1	2	1	0	1		1	3		1		1	0	1	0	0	0	0	0	1	16	1	0	0	1	256		0	0	16	0	3	4
2	624506	1	1	1	2009-10-08	6	1986	23	0	3	4	4	1	1	2	1	0	1		1	3		1		1	0	1	0	0	0	0	0	1	23	1	0	0	0	529		1	0	23	0	3	5
2	624602	0		0	2009-10-09	6	1985	24	0	6	1	3	6	1	2	1	0	2		1	3		1		1	0	0	0	0	0	0	0	1	24	1	0	0	1	576		0	0	24	0	3	5
2	624701	0	1	1	2009-09-12	6	1974	35	0	1	1	3	2	1	2	3	0	2		1	3		2		1	0	1	0	0	0	0	0	1	35	1	0	0	1	1225		1	0	35	0	3	7
2	624702	1	1	1	2009-09-12	6	1994	15	0	1	1	3	2	1	2	3	0	2		1	3		2		1	0	1	0	0	0	0	0	1	15	1	0	0	1	225		1	0	15	0	3	3
2	624901	0		0	2009-09-23	6	1954	55	1	7	5	4	3	0	0	1	0	1		1	1		1		1	0	1	1	0	0	0	0	1	55	1	0	0	2	3025		0	0	55	0	1	11
2	624902	1	3	1	2009-09-23	6	1969	40	0	7	5	4	3	0	0	1	0	1		1	1		1		1	0	1	1	0	0	0	0	1	40	1	0	0	1	1600		0	0	40	0	1	8
2	624912	1	2	1	2009-09-23	6	1987	22	0	7	5	4	3	0	0	1	0	1		1	1		1		1	0	1	1	0	0	0	0	1	22	1	0	0	1	484		0	0	22	1	1	5
2	624914	1	3	1	2009-09-23	6	1993	16	0	7	5	4	3	0	0	1	0	1		1	1		1		1	0	1	1	0	0	0	0	1	16	1	0	0	0	256		0	0	16	0	1	4
2	624919	0		0	2009-09-23	6	1993	16	0	7	5	4	3	0	0	1	0	1		1	1		1		1	0	1	1	0	0	0	0	1	16	1	0	0	1	256		0	0	16	0	1	4
2	625001	0		0	2009-08-27	6	1961	48	1	5	3	5	6	1	1	1	0	2		1	3		1		0	1	1	0	0	0	0	0	0	48	1	0	0	1	2304		0	0	48	0	3	10
2	625002	0		0	2009-08-27	6	1973	36	0	5	3	5	6	1	1	1	0	2		1	3		1		0	1	1	0	0	0	0	0	0	36	1	0	0	1	1296		0	0	36	0	3	8
2	625003	1	0	0	2009-08-27	6	1992	17	0	5	3	5	6	1	1	1	0	2		1	3		1		0	1	1	0	0	0	0	0	0	17	1	0	0	1	289		0	0	17	0	3	4
2	625004	1	0	0	2009-08-27	6	1992	17	1	5	3	5	6	1	1	1	0	2		1	3		1		0	1	1	0	0	0	0	0	0	17	1	0	0	1	289		0	0	17	0	3	4
2	625101	1	3	1	2009-08-28	6	1939	70	0	5	3	3	1	1	2	1	0	1		1	1		1		1	0	0	0	0	0	0	0	1	70	1	0	0	1	4900		0	0	70	0	1	14
2	625102	1	3	1	2009-08-28	6	1945	64	0	5	3	3	1	1	2	1	0	1		1	1		1		1	0	0	0	0	0	0	0	1	64	1	0	0	1	4096		0	0	64	0	1	13
2	625201	0		0	2009-09-11	6	1956	53	0	8	4	2	7	1	0	1	0	1		1	3		1		1	1	0	0	0	0	0	0	1	53	1	0	0	1	2809		0	0	53	0	3	11
2	625203	1	3	1	2009-09-11	6	1985	24	0	8	4	2	7	1	0	1	0	1		1	3		1		1	1	0	0	0	0	0	0	1	24	1	0	0	0	576		0	0	24	0	3	5
2	625204	0		0	2009-09-11	6	1991	18	1	8	4	2	7	1	0	1	0	1		1	3		1		1	1	0	0	0	0	0	0	1	18	1	0	0	2	324		0	0	18	0	3	4
2	625205	0		0	2009-09-11	6	1990	19	1	8	4	2	7	1	0	1	0	1		1	3		1		1	1	0	0	0	0	0	0	1	19	1	0	0	1	361		0	0	19	0	3	4
2	625402	0		0	2009-08-28	6	1973	36	0	7	4	3	7	0	2	3	0	1		1	2		1		1	0	0	0	0	0	0	0	1	36	1	0	0	1	1296		0	0	36	0	1	8
2	625405	0		0	2009-08-28	6	1989	20	0	7	4	3	7	0	2	3	0	1		1	2		1		1	0	0	0	0	0	0	0	1	20	1	0	0	1	400		0	0	20	0	1	4
2	625406	0		0	2009-08-28	6	1993	16	1	7	4	3	7	0	2	3	0	1		1	2		1		1	0	0	0	0	0	0	0	1	16	1	0	0	1	256		0	0	16	0	1	4
2	625505	0		0	2009-10-13	6	1987	22	1	11	9	2	14	1	2	3	0	2		1	3		1		1	1	1	1	0	0	0	0	1	22	1	0	0	1	484		0	0	22	0	3	5
2	625601	0		0	2009-09-25	6	1943	66	1	5	4	4	9	1	2	3	0	2		1	5		1		0	1	1	1	0	0	0	0	0	66	1	0	0	2	4356		0	1	66	0	4	14
2	625602	0		0	2009-09-25	6	1960	49	0	5	4	4	9	1	2	3	0	2		1	5		1		0	1	1	1	0	0	0	0	0	49	1	0			2401		0	1	49	0	4	10
2	625603	0		0	2009-09-25	6	1981	28	0	5	4	4	9	1	2	3	0	2		1	5		1		0	1	1	1	0	0	0	0	0	28	1	0	0	1	784		0	1	28	0	4	6
2	625609	1	0	0	2009-09-25	6	1991	18	0	5	4	4	9	1	2	3	0	2		1	5		1		0	1	1	1	0	0	0	0	0	18	1	0	0	1	324		0	1	18	0	4	4
2	625610	0		0	2009-09-25	6	1988	21	1	5	4	4	9	1	2	3	0	2		1	5		1		0	1	1	1	0	0	0	0	0	21	1	0	0	1	441		0	1	21	0	4	5
2	625701	1	3	1	2009-10-07	6	1958	51	1	3	2	5	1	1	2	1	0	1		1	1		1		1	0	1	0	0	0	0	0	1	51	1	0	0	1	2601		0	0	51	0	1	11
2	625703	0	0	0	2009-10-07	6	1991	18	0	3	2	5	1	1	2	1	0	1		1	1		1		1	0	1	0	0	0	0	0	1	18	1	0	0	1	324		0	0	18	0	1	4
2	625802	0		0	2009-10-17	6	1965	44	0	3	1	2	3	1	0	1	0	1		1	3		1		0	0	0	0	0	0	0	0	0	44	1	0	0	1	1936		0	0	44	0	3	9
2	625803	0		0	2009-10-17	6	1989	20	1	3	1	2	3	1	0	1	0	1		1	3		1		0	0	0	0	0	0	0	0	0	20	1	0	0	1	400		0	0	20	0	3	4
2	626301	1	1	1	2009-09-22	6	1955	54	0	3	2	4	0	0	0	1	0	1		1	1		1		1	0	0	0	0	0	0	0	1	54	1	0	0	1	2916		1	0	54	0	1	11
2	626407	0		0	2009-09-22	6	1991	18	1	4	3	2	0	1	1	1	0	1		1	1		1		1	0	0	0	0	0	0	0	1	18	1	0	0	1	324		0	0	18	0	1	4
2	626408	1	1	1	2009-09-22	6	1987	22	1	4	3	2	0	1	1	1	0	1		1	1		1		1	0	0	0	0	0	0	0	1	22	1	0	0	1	484		1	0	22	0	1	5
2	626601	0		0	2009-10-08	6	1958	51	0	4	3	2	6	1	2	3	0	2		1	3		4		1	1	1	1	0	0	0	0	1	51	1	0	0	1	2601		0	0	51	0	3	11
2	626604	0		0	2009-10-08	6	1979	30	1	4	3	2	6	1	2	3	0	2		1	3		4		1	1	1	1	0	0	0	0	1	30	1	0	0	1	900		0	0	30	0	3	6
2	626702	0		0	2009-10-08	6	1984	25	0	3	1	4	3	1	2	1	0	1		1	3		2		1	0	0	0	0	0	0	0	1	25	1	0	0	1	625		0	0	25	0	3	5
2	626804	1	1	1	2009-10-15	6	1992	17	0	4	3	3	0	1	2	1	0	1		1	3		1		1	0	1	0	0	0	0	0	1	17	1	0	0	1	289		1	0	17	0	3	4
2	626901	0		0	2009-10-15	6	1955	54	1	5	4	3	0	1	1	1	0	1		1	3		1		1	1	1	0	0	0	0	0	1	54	1	0	0	1	2916		0	0	54	0	3	11
2	626902	1	1	1	2009-10-15	6	1987	22	1	5	4	3	0	1	1	1	0	1		1	3		1		1	1	1	0	0	0	0	0	1	22	1	0	0	1	484		1	0	22	0	3	5
2	626903	0		0	2009-10-15	6	1990	19	1	5	4	3	0	1	1	1	0	1		1	3		1		1	1	1	0	0	0	0	0	1	19	1	0	0	1	361		0	0	19	0	3	4
2	626909	0		0	2010-04-12	6	1992	17	0	5	4	3	0	1	1	1	0	1		1	3		1		1	1	1	0	0	0	0	0	1	17	1	0	0	1	289		0	0	17	0	3	4
2	627102	1	1	1	2009-09-25	6	1980	29	0	4	2	5	2	1	2	1	0	1		1	3		1		1	1	1	0	0	0	0	0	1	29	1	0	0	1	841		1	0	29	0	3	6
2	627201	0		0	2009-09-25	6	1968	41	1	4	3	4	4	1	2	1	0	1		1	3		1		1	1	1	0	1	0	0	0	1	41	1	0	0	1	1681		0	0	41	0	3	9
2	627402	0		0	2009-09-26	6	1966	43	0	8	4	3	10	1	2	1	0	2		1	3		2		1	1	1	1	1	0	0	0	1	43	1	0	0	1	1849		0	0	43	0	3	9
2	627403	0		0	2009-09-26	6	1980	29	0	8	4	3	10	1	2	1	0	2		1	3		2		1	1	1	1	1	0	0	0	1	29	1	0	0	1	841		0	0	29	0	3	6
2	627404		3	1	2009-09-26	6	1988	21	1	8	4	3	10	1	2	1	0	2		1	3		2		1	1	1	1	1	0	0	0	1	21	1	0	0	1	441		0	0	21	0	3	5
2	627405	1	1	1	2009-09-26	6	1990	19	0	8	4	3	10	1	2	1	0	2		1	3		2		1	1	1	1	1	0	0	0	1	19	1	0	0	1	361		1	0	19	0	3	4
2	627406	0		0	2009-09-26	6	1993	16	1	8	4	3	10	1	2	1	0	2		1	3		2		1	1	1	1	1	0	0	0	1	16	1	0	0	2	256		0	0	16	0	3	4
2	627412	0		0	2009-09-26	6	1989	20	1	8	4	3	10	1	2	1	0	2		1	3		2		1	1	1	1	1	0	0	0	1	20	1	0	0	2	400		0	0	20	0	3	4
2	627502	0		0	2009-10-09	6	1986	23	1	4	3	1	8	0	0	3	0	2		1	3		1		1	1	1	0	1	0	0	0	1	23	1	0	0	1	529		0	0	23	0	3	5
2	627602	0		0	2009-10-06	6	1983	26	0	2	1	4	2	1	2	1	0	1		1	3		1		1	0	0	0	0	0	0	0	1	26	1	0	0	1	676		0	0	26	0	3	6
2	627902	0		0	2009-09-23	6	1973	36	1	4	3	1	6	1	2	1	0	1		1	1		1		1	1	0	0	0	0	0	0	1	36	1	0	0	1	1296		0	0	36	0	1	8
2	628201	1	1	1	2009-10-09	6	1960	49	0	4	3	5	1	1	2	1	0	1		1	3		1		1	0	0	0	1	0	0	0	1	49	1	0	0	1	2401		1	0	49	0	3	10
2	628203	0		0	2009-10-09	6	1964	45	0	4	3	5	1	1	2	1	0	1		1	3		1		1	0	0	0	1	0	0	0	1	45	1	0	0	1	2025		0	0	45	0	3	9
2	628210	1	3	1	2009-10-09	6	1992	17	1	4	3	5	1	1	2	1	0	1		1	3		1		1	0	0	0	1	0	0	0	1	17	1	0	1	1	289		0	0	17	0	3	4
2	628401	0		0	2009-09-25	6	1970	39	1	8	3	2	7	1	2	3	0	1		1	3		1		1	1	1	1	1	0	0	0	1	39	1	0	0	1	1521		0	0	39	0	3	8
2	628503	0		0	2009-09-23	6	1988	21	1	4	3	2	4	1	1	1	0	1		1	1		1		1	0	0	0	0	0	0	0	1	21	1	0	0	1	441		0	0	21	0	1	5
2	628702	1	0	0	2009-10-17	6	1972	37	0	5	3	3	4	1	2	3	0	2		1	3		2		1	0	1	1	1	0	0	0	1	37	1	0	0	1	1369		0	0	37	0	3	8
2	628801	0		0	2009-09-25	6	1950	59	0	2	1	2	0	1	2	1	0	1		1	3		1		1	0	0	0	0	0	0	0	1	59	1	0	0	1	3481		0	0	59	0	3	12
2	629102	1	1	1	2009-10-18	6	1986	23	0	3	2	3	2	1	2	3	0	1		1	2		1		1	1	1	0	0	0	0	0	1	23	1	0	0	1	529		1	0	23	0	1	5
2	629301	0		0	2009-10-07	6	1958	51	1	2	1	2	1	1	0	1	0	1		1	3		1		1	0	1	0	0	0	0	0	1	51	1	0	0	1	2601		0	0	51	0	3	11
2	629302	0		0	2009-10-07	6	1959	50	0	2	1	2	1	1	0	1	0	1		1	3		1		1	0	1	0	0	0	0	0	1	50	1	0	0	1	2500		0	0	50	0	3	10
2	629403	0		0	2009-09-12	6	1990	19	1	4	3	3	2	1	0	1	0	1		1	2		1		1	1	0	0	0	0	0	0	1	19	1	0	0	1	361		0	0	19	0	1	4
2	629501	1	3	1	2009-10-15	6	1970	39	1	2	2	4	2	1	2	3	0	2		2	2		1		1	1	1	1	0	0	0	0	1	39	1	0	0	1	1521		0	0	39	0	1	8
2	629505	1	1	1	2009-10-15	6	1992	17	0	2	2	4	2	1	2	3	0	2		2	2		1		1	1	1	1	0	0	0	0	1	17	1	0	0	1	289		1	0	17	0	1	4
2	629801	0		0	2009-09-23	6	1954	55	0	1	1	1	1	0	0	3	0	2		1	3		2		1	0	1	0	0	0	0	0	1	55	1	0	0	1	3025		0	0	55	0	3	11
2	630001	0		0	2009-10-18	6	1946	63	1	4	3	3	0	1	2	1	0	1		1	3		1		1	1	1	0	0	0	0	0	1	63	1	0	0	1	3969		0	0	63	0	3	13
2	630002	0		0	2009-10-18	6	1978	31	0	4	3	3	0	1	2	1	0	1		1	3		1		1	1	1	0	0	0	0	0	1	31	1	0	0	1	961		0	0	31	0	3	7
2	630003	0		0	2009-10-18	6	1983	26	0	4	3	3	0	1	2	1	0	1		1	3		1		1	1	1	0	0	0	0	0	1	26	1	0	0	1	676		0	0	26	0	3	6
2	630006	1	2	1	2009-10-18	6	1987	22	1	4	3	3	0	1	2	1	0	1		1	3		1		1	1	1	0	0	0	0	0	1	22	1	0	0	1	484		0	0	22	1	3	5
2	630101	1	1	1	2009-10-07	6	1968	41	0	3	2	1	4	1	2	1	0	1		1	3		1		1	0	0	0	0	0	0	0	1	41	1	0	0	1	1681		1	0	41	0	3	9
2	630202	1	3	1	2009-10-13	6	1976	33	0	4	3	3	5	1	2	1	0	1		1	2		1		1	0	0	0	0	0	0	0	1	33	1	0	0	1	1089		0	0	33	0	1	7
2	630302	1	3	1	2009-10-07	6	1985	24	0	3	1	3	2	1	2	1	0	1		1	2		2		1	1	0	0	0	0	0	0	1	24	1	0	0	1	576		0	0	24	0	1	5
2	630403	1	2	1	2009-10-18	6	1993	16	0	4	4	2	2	1	0	1	0	1		1	3		1		1	1	0	0	0	0	0	0	1	16	1	0	0	2	256		0	0	16	1	3	4
2	630504	0		0	2009-10-17	6	1992	17	1	4	2	3	5	1	2	1	0	1		1	1		1		1	0	0	0	0	0	0	0	1	17	1	0	0	1	289		0	0	17	0	1	4
2	630505	0		0	2009-10-17	6	1994	15	1	4	2	3	5	1	2	1	0	1		1	1		1		1	0	0	0	0	0	0	0	1	15	1	0	1	1	225		0	0	15	0	1	3
2	630602	0		0	2009-10-06	6	1969	40	0	5	3	2	5	1	2	3	0	1		1	3		1		1	0	0	0	0	0	0	0	1	40	1	0	0	0	1600		0	0	40	0	3	8
2	630606	1	1	1	2009-10-06	6	1991	18	0	5	3	2	5	1	2	3	0	1		1	3		1		1	0	0	0	0	0	0	0	1	18	1	0	0	1	324		1	0	18	0	3	4
2	630701	1	1	1	2009-09-25	6	1974	35	0	2	1	3	0	1	2	1	0	1		1	3		1		0	0	0	0	0	0	0	0	0	35	1	0	0	1	1225		1	0	35	0	3	7
2	630801	0		0	2009-10-20	6	1964	45	1	3	3	3	2	0	2	1	0	1		1	3		1		1	1	0	0	0	0	0	0	1	45	1	0	0	1	2025		0	0	45	0	3	9
2	630802	0		0	2009-10-20	6	1975	34	0	3	3	3	2	0	2	1	0	1		1	3		1		1	1	0	0	0	0	0	0	1	34	1	0	0	1	1156		0	0	34	0	3	7
2	630902	1	2	1	2009-10-14	6	1992	17	1	4	2	2	0	0	0	1	0	1		1	3		1		1	0	0	0	0	0	0	0	1	17	1	0	0	1	289		0	0	17	1	3	4
2	631102	0		0	2009-10-13	6	1963	46	1	3	2	2	3	0	0	1	0	1		1	3		1		1	0	0	0	0	0	0	0	1	46	1	0	0	1	2116		0	0	46	0	3	10
2	631305	0		0	2009-10-08	6	1956	53	0	3	1	1	3	0	0	1	0	1		1	3		1		1	0	1	0	1	0	0	0	1	53	1	0	0	1	2809		0	0	53	0	3	11
2	631401	0		0	2009-10-18	6	1951	58	1	8	6	2	11	1	2	3	0	2		1	3		1		1	1	1	1	1	0	0	0	1	58	1	0	0	1	3364		0	0	58	0	3	12
2	631402	0		0	2009-10-18	6	1956	53	0	8	6	2	11	1	2	3	0	2		1	3		1		1	1	1	1	1	0	0	0	1	53	1	0	0	1	2809		0	0	53	0	3	11
2	631701	1	3	1	2009-09-25	6	1978	31	1	3	2	2	1	0	0	1	0	1		1	2		1		1	0	0	0	0	0	0	0	1	31	1	0	0	1	961		0	0	31	0	1	7
2	631803	0		0	2009-09-17	6	1983	26	0	2	2	4	2	0	0	1	0	1		1	3		1		1	0	1	0	0	0	0	0	1	26	1	0	0	1	676		0	0	26	0	3	6
2	631901	0		0	2009-10-14	6	1957	52	1	4	3	2	3	0	0	1	0	1		1	3		1		1	0	1	0	1	0	0	0	1	52	1	0	0	1	2704		0	0	52	0	3	11
2	631904	0		0	2009-10-14	6	1974	35	1	4	3	2	3	0	0	1	0	1		1	3		1		1	0	1	0	1	0	0	0	1	35	1	0	0	1	1225		0	0	35	0	3	7
2	631905	0		0	2009-10-14	6	1968	41	0	4	3	2	3	0	0	1	0	1		1	3		1		1	0	1	0	1	0	0	0	1	41	1	0			1681		0	0	41	0	3	9
2	632001	0		0	2009-09-18	6	1958	51	0	4	2	1	1	0	0	1	0	1		1	3		1		1	0	1	0	0	0	0	0	1	51	1	0	0	1	2601		0	0	51	0	3	11
2	632303	0		0	2009-10-17	6	1994	15	1	4	3	4	2	1	2	1	0	1		1	3		1		1	1	1	0	1	0	0	0	1	15	1	0	0	2	225		0	0	15	0	3	3
2	632502	0		0	2009-10-17	6	1938	71	0	4	3	3	3	1	2	1	0	1		1	3		1		1	0	0	0	0	0	0	0	1	71	1	0	0	1	5041		0	0	71	0	3	15
2	632503	1	3	1	2009-10-17	6	1993	16	0	4	3	3	3	1	2	1	0	1		1	3		1		1	0	0	0	0	0	0	0	1	16	1	0	0	1	256		0	0	16	0	3	4
2	632702	0		0	2009-10-13	6	1972	37	0	4	3	3	2	1	2	3	0	1		1	3		1		1	1	1	0	0	0	0	0	1	37	1	0	0	1	1369		0	0	37	0	3	8
2	632704	0		0	2009-10-13	6	1992	17	1	4	3	3	2	1	2	3	0	1		1	3		1		1	1	1	0	0	0	0	0	1	17	1	0	0	1	289		0	0	17	0	3	4
2	633201	0		0	2009-09-24	6	1969	40	0	7	4	4	4	0	0	1	0	1		1	2		1		1	1	0	0	0	0	0	0	1	40	1	0	0	1	1600		0	0	40	0	1	8
2	633202	1	1	1	2009-09-24	6	1984	25	0	7	4	4	4	0	0	1	0	1		1	2		1		1	1	0	0	0	0	0	0	1	25	1	0	0	1	625		1	0	25	0	1	5
2	633203	0		0	2009-09-24	6	1993	16	0	7	4	4	4	0	0	1	0	1		1	2		1		1	1	0	0	0	0	0	0	1	16	1	0	0	1	256		0	0	16	0	1	4
2	633302	0		0	2009-10-15	6	1959	50	0	7	6	2	8	0	0	1	0	2		1	1		1		1	0	1	0	0	0	0	0	1	50	1	0	0	1	2500		0	0	50	0	1	10
2	633303	0		0	2009-10-15	6	1989	20	1	7	6	2	8	0	0	1	0	2		1	1		1		1	0	1	0	0	0	0	0	1	20	1	0	0	1	400		0	0	20	0	1	4
2	633305	1	3	1	2009-10-15	6	1994	15	1	7	6	2	8	0	0	1	0	2		1	1		1		1	0	1	0	0	0	0	0	1	15	1	0	0	1	225		0	0	15	0	1	3
2	633401	0		0	2009-09-15	6	1940	69	0	3	2	1	0	0	0	1	0	1		1	3		1		1	0	0	0	0	0	0	0	1	69	1	0	0	1	4761		0	0	69	0	3	14
2	633504	0		0	2009-09-15	6	1994	15	1	4	3	2	0	1	0	1	0	1		1	3		1		1	0	0	0	0	0	0	0	1	15	1	0	0	1	225		0	0	15	0	3	3
2	633604	0		0	2009-09-15	6	1993	16	1	5	3	3	1	1	2	1	0	1		1	3		1		1	0	0	0	0	0	0	0	1	16	1	0	0	1	256		0	0	16	0	3	4
2	633802	1	3	1	2009-10-13	6	1982	27	1	6	3	1	6	1	2	3	0	2		1	3		2		1	0	0	0	0	0	0	0	1	27	1	0	0	1	729		0	0	27	0	3	6
2	634101	0		0	2009-09-23	6	1985	24	1	2	1	1	1	1	0	1	0	1		1	3		1		1	0	1	0	0	0	0	0	1	24	1	0	0	1	576		0	0	24	0	3	5
2	634301	1	2	1	2009-10-07	6	1955	54	1	4	3	2	0	1	0	1	0	1		1	3		1		1	0	0	0	0	0	0	0	1	54	1	0	0	1	2916		0	0	54	1	3	11
2	634303	0		0	2009-10-07	6	1990	19	1	4	3	2	0	1	0	1	0	1		1	3		1		1	0	0	0	0	0	0	0	1	19	1	0	0	1	361		0	0	19	0	3	4
2	634401	1	3	1	2009-09-15	6	1962	47	0	3	2	1	1	0	0	1	0	1		1	3		1		1	0	1	0	0	0	0	0	1	47	1	0	0	1	2209		0	0	47	0	3	10
2	634502	1	1	1	2009-09-15	6	1988	21	0	2	1	4	1	0	0	1	0	1		1	3		1		1	0	0	0	0	0	0	0	1	21	1	0	0	1	441		1	0	21	0	3	5
2	634701	0		0	2009-09-15	6	1958	51	0	2	2	3	0	1	2	1	0	1		1	3		1		1	0	1	0	0	0	0	0	1	51	1	0	0	1	2601		0	0	51	0	3	11
2	634703	1	1	1	2009-09-15	6	1993	16	0	2	2	3	0	1	2	1	0	1		1	3		1		1	0	1	0	0	0	0	0	1	16	1	0	0	1	256		1	0	16	0	3	4
2	634801	0		0	2009-09-15	6	1938	71	0	4	3	3	1	1	0	1	0	1		1	3		1		1	0	0	0	0	0	0	0	1	71	1	0	0	1	5041		0	0	71	0	3	15
2	635002	1	1	1	2009-09-17	6	1994	15	0	5	4	2	4	1	0	1	0	1		1	1		1		1	0	0	0	0	0	0	0	1	15	1	0	0	1	225		1	0	15	0	1	3
2	635101	1	1	1	2009-10-07	6	1936	73	1	4	2	4	4	1	1	1	0	1		1	3		1		1	0	0	0	0	0	0	0	1	73	1	0	0	1	5329		1	0	73	0	3	15
2	635102	0		0	2009-10-07	6	1949	60	0	4	2	4	4	1	1	1	0	1		1	3		1		1	0	0	0	0	0	0	0	1	60	1	0	0	1	3600		0	0	60	0	3	12
2	635109	1	3	1	2009-10-07	6	1984	25	0	4	2	4	4	1	1	1	0	1		1	3		1		1	0	0	0	0	0	0	0	1	25	1	0	1	1	625		0	0	25	0	3	5
2	635402	0		0	2009-10-17	6	1955	54	0	5	4	3	2	0	0	1	0	1		1	3		1		1	0	0	0	0	0	0	0	1	54	1	0	0	1	2916		0	0	54	0	3	11
2	635405	1	3	1	2009-10-17	6	1984	25	1	5	4	3	2	0	0	1	0	1		1	3		1		1	0	0	0	0	0	0	0	1	25	1	0	0	1	625		0	0	25	0	3	5
2	635407	1	1	1	2009-10-17	6	1994	15	0	5	4	3	2	0	0	1	0	1		1	3		1		1	0	0	0	0	0	0	0	1	15	1	0	0	1	225		1	0	15	0	3	3
2	635502	0		0	2009-09-17	6	1973	36	0	5	4	3	0	1	2	1	0	1		1	1		1		1	0	0	0	0	0	0	0	1	36	1	0	0	2	1296		0	0	36	0	1	8
2	635701	0		0	2009-09-26	6	1950	59	1	8	3	3	12	1	2	3	0	2		1	2		2		1	0	1	1	0	0	0	0	1	59	1	0	0	1	3481		0	0	59	0	1	12
2	635802	0		0	2009-10-08	6	1974	35	0	4	3	4	5	1	2	1	0	1		1	1		1		1	0	0	0	0	0	0	0	1	35	1	0	0	1	1225		0	0	35	0	1	7
2	635804	0		0	2009-10-08	6	1993	16	1	4	3	4	5	1	2	1	0	1		1	1		1		1	0	0	0	0	0	0	0	1	16	1	0	1	1	256		0	0	16	0	1	4
2	635905	0		0	2009-10-06	6	1978	31	1	4	4	2	6	1	2	1	0	1		1	2		1		1	0	0	0	0	0	0	0	1	31	1	0	0	1	961		0	0	31	0	1	7
2	636001	1	1	1	2009-09-17	6	1947	62	0	4	2	1	8	1	2	1	0	1		1	3		1		1	0	0	0	0	0	0	0	1	62	1	0	0	1	3844		1	0	62	0	3	13
2	636202	0		0	2009-10-17	6	1963	46	0	4	3	3	0	0	0	1	0	1		1	3		1		1	1	1	0	0	0	0	0	1	46	1	0	0	1	2116		0	0	46	0	3	10
2	636301	0		0	2009-10-06	6	1984	25	1	3	3	1	6	0	0	1	0	1		3	2		1		1	1	1	0	0	0	0	0	1	25	1	0	0	0	625		0	0	25	0	1	5
2	636302	0		0	2009-10-06	6	1985	24	1	3	3	1	6	0	0	1	0	1		3	2		1		1	1	1	0	0	0	0	0	1	24	1	0	0	1	576		0	0	24	0	1	5
2	636303	1	1	1	2009-10-06	6	1985	24	1	3	3	1	6	0	0	1	0	1		3	2		1		1	1	1	0	0	0	0	0	1	24	1	0	0	2	576		1	0	24	0	1	5
2	636402	0		0	2009-10-18	6	1962	47	0	6	3	3	9	1	2	3	0	2		1	3		4		1	1	1	1	1	0	0	0	1	47	1	0	0	1	2209		0	0	47	0	3	10
2	636603	0		0	2009-10-07	6	1992	17	0	3	2	2	1	0	0	1	0	1		1	3		1		1	0	1	0	0	0	0	0	1	17	1	0	0	1	289		0	0	17	0	3	4
2	636702	0		0	2009-10-19	6	1970	39	0	3	2	4	2	1	2	1	0	1		1	3		1		1	1	1	0	0	0	0	0	1	39	1	0	0	1	1521		0	0	39	0	3	8
2	636902	1	3	1	2009-10-20	6	1968	41	0	4	3	3	4	1	2	3	0	1		1	3		1		0	1	1	0	0	0	0	0	0	41	1	0	0	1	1681		0	0	41	0	3	9
2	636907	0		0	2009-10-20	6	1994	15	0	4	3	3	4	1	2	3	0	1		1	3		1		0	1	1	0	0	0	0	0	0	15	1	0	0	1	225		0	0	15	0	3	3
2	637405	0		0	2009-10-07	6	1994	15	0	3	1	4	2	0	0	1	0	1		1	1		1		1	0	0	0	0	0	0	0	1	15	1	0	0	1	225		0	0	15	0	1	3
2	637506	0		0	2009-09-17	6	1994	15	0	2	1	5	0	1	2	1	0	1		1	1		1		1	0	0	0	0	0	0	0	1	15	1	0	0	1	225		0	0	15	0	1	3
2	637701	0		0	2009-09-17	6	1950	59	0	3	2	1	2	1	0	1	0	1		1	5		1		1	0	0	0	0	0	0	0	1	59	1	0	0	1	3481		0	1	59	0	4	12
2	637702	0		0	2009-09-17	6	1994	15	0	3	2	1	2	1	0	1	0	1		1	5		1		1	0	0	0	0	0	0	0	1	15	1	0	1	1	225		0	1	15	0	4	3
2	638201	0		0	2009-09-24	6	1984	25	1	2	1	1	1	1	0	1	0	1		1	1		1		1	1	1	0	0	0	0	0	1	25	1	0	1	1	625		0	0	25	0	1	5
2	638301	1	1	1	2009-09-17	6	1978	31	1	2	2	3	0	1	2	1	0	1		1	5		1		1	0	0	0	0	0	0	0	1	31	1	0	0	1	961		1	1	31	0	4	7
2	638302	1	0	0	2009-09-17	6	1987	22	0	2	2	3	0	1	2	1	0	1		1	5		1		1	0	0	0	0	0	0	0	1	22	1	0	0	0	484		0	1	22	0	4	5
2	638501	0		0	2009-09-17	6	1963	46	0	3	3	3	3	0	0	1	0	1		1	3		1		1	0	1	0	0	0	0	0	1	46	1	0	0	1	2116		0	0	46	0	3	10
2	639001	1	1	1	2009-10-18	6	1958	51	1	6	4	2	5	1	2	3	0	2		1	1		2		1	1	1	1	0	0	0	0	1	51	1	0	0	1	2601		1	0	51	0	1	11
2	639005	0		0	2009-10-18	6	1974	35	1	6	4	2	5	1	2	3	0	2		1	1		2		1	1	1	1	0	0	0	0	1	35	1	0	0	2	1225		0	0	35	0	1	7
2	639006	1	1	1	2009-10-18	6	1990	19	1	6	4	2	5	1	2	3	0	2		1	1		2		1	1	1	1	0	0	0	0	1	19	1	0	0	1	361		1	0	19	0	1	4
2	639301	0		0	2009-10-14	6	1976	33	1	4	1	4	4	1	2	1	0	1		1	3		1		1	1	0	0	0	0	0	0	1	33	1	0	0	1	1089		0	0	33	0	3	7
2	639302	0		0	2009-10-14	6	1980	29	0	4	1	4	4	1	2	1	0	1		1	3		1		1	1	0	0	0	0	0	0	1	29	1	0	0	1	841		0	0	29	0	3	6
2	639405		3	1	2009-10-19	6	1989	20	1	3	2	3	2	0	0	1	0	1		1	3		1		1	0	0	0	1	0	0	0	1	20	1	0	0	1	400		0	0	20	0	3	4
2	639502	0		0	2009-10-08	6	1959	50	0	4	3	2	3	0	0	1	0	1		1	5		1		1	0	1	0	0	0	0	0	1	50	1	0	0	1	2500		0	1	50	0	4	10
2	639601	0		0	2009-10-18	6	1964	45	1	4	3	2	2	0	0	1	0	1		1	1		1		1	0	0	0	0	0	0	0	1	45	1	0	0	1	2025		0	0	45	0	1	9
2	639602	0		0	2009-10-18	6	1969	40	0	4	3	2	2	0	0	1	0	1		1	1		1		1	0	0	0	0	0	0	0	1	40	1	0	0	1	1600		0	0	40	0	1	8
2	639702	0		0	2009-09-16	6	1985	24	0	4	3	3	6	1	2	3	0	2		1	5		2		1	1	1	1	0	0	0	0	1	24	1	0	0	1	576		0	1	24	0	4	5
2	639901	0		0	2009-10-13	6	1989	20	1	2	1	2	1	0	0	1	0	1		1	3		1		1	0	0	0	0	0	0	0	1	20	1	0	0	0	400		0	0	20	0	3	4
2	640002	0		0	2009-09-16	6	1982	27	0	2	2	3	1	1	2	1	0	1		1	3		1		1	0	0	0	0	0	0	0	1	27	1	0	0	2	729		0	0	27	0	3	6
2	640102	0		0	2009-09-16	6	1983	26	0	4	3	3	5	1	0	3	0	1		1	3		1		1	0	0	0	0	0	0	0	1	26	1	0	0	1	676		0	0	26	0	3	6
2	640202	0		0	2009-09-16	6	1954	55	1	2	1	1	2	1	0	3	0	1		1	3		1		1	1	1	0	0	0	0	0	1	55	1	0	0	1	3025		0	0	55	0	3	11
2	640301	0		0	2009-10-17	6	1953	56	1	4	3	3	2	1	2	1	0	1		1	3		1		1	1	1	0	0	0	0	0	1	56	1	0	0	1	3136		0	0	56	0	3	12
2	640302	0		0	2009-10-17	6	1976	33	0	4	3	3	2	1	2	1	0	1		1	3		1		1	1	1	0	0	0	0	0	1	33	1	0	0	1	1089		0	0	33	0	3	7
2	640502	0		0	2009-09-25	6	1968	41	0	4	3	4	2	1	2	1	0	1		1	3		1		1	0	0	0	0	0	0	0	1	41	1	0	0	1	1681		0	0	41	0	3	9
2	640503	0		0	2009-09-25	6	1991	18	0	4	3	4	2	1	2	1	0	1		1	3		1		1	0	0	0	0	0	0	0	1	18	1	0			324		0	0	18	0	3	4
2	640701	0		0	2009-10-09	6	1968	41	0	6	5	2	1	1	0	1	0	2		1	5		1		0	0	1	1	0	0	0	0	0	41	1	0	1	0	1681		0	1	41	0	4	9
2	640703	1	0	0	2009-10-09	6	1994	15	0	6	5	2	1	1	0	1	0	2		1	5		1		0	0	1	1	0	0	0	0	0	15	1	0	0	1	225		0	1	15	0	4	3
2	641202	0		0	2009-10-18	6	1958	51	0	3	2	4	0	1	0	1	0	1		1	3		1		1	0	1	0	0	0	0	0	1	51	1	0	0	1	2601		0	0	51	0	3	11
2	641206	0		0	2009-10-18	6	1994	15	0	3	2	4	0	1	0	1	0	1		1	3		1		1	0	1	0	0	0	0	0	1	15	1	0	0	1	225		0	0	15	0	3	3
2	641502	0		0	2009-10-15	6	1973	36	0	2	2	4	1	1	2	1	0	1		1	3		1		1	0	0	0	0	0	0	0	1	36	1	0	0	1	1296		0	0	36	0	3	8
2	642301	0		0	2009-10-15	6	1979	30	1	2	2	2	0	0	0	1	0	1		1	5		1		1	0	0	0	0	0	0	0	1	30	1	0	0	1	900		0	1	30	0	4	6
2	642302		2	1	2009-10-15	6	1975	34	0	2	2	2	0	0	0	1	0	1		1	5		1		1	0	0	0	0	0	0	0	1	34	1	0	0	2	1156		0	1	34	1	4	7
2	642401	0		0	2009-09-25	6	1937	72	1	4	3	3	0	0	0	1	0	1		1	5		1		1	0	0	0	0	0	0	0	1	72	1	0	0	1	5184		0	1	72	0	4	15
2	643001	0		0	2009-10-09	6	1970	39	0	3	2	4	2	0	0	1	0	1		1	6		1		1	0	0	0	0	0	0	0	1	39	1	0	0	1	1521		0	0	39	0	3	8
2	643202	0		0	2009-09-10	6	1968	41	0	2	2	2	0	1	2	1	0	1		1	3		1		1	0	1	0	0	0	0	0	1	41	1	0	0	1	1681		0	0	41	0	3	9
2	643203	1	3	1	2009-09-10	6	1988	21	0	2	2	2	0	1	2	1	0	1		1	3		1		1	0	1	0	0	0	0	0	1	21	1	0	0	1	441		0	0	21	0	3	5
2	643204	1	3	1	2009-09-10	6	1990	19	0	2	2	2	0	1	2	1	0	1		1	3		1		1	0	1	0	0	0	0	0	1	19	1	0	0	1	361		0	0	19	0	3	4
2	643301	0		0	2009-10-13	6	1944	65	1	2	2	2	0	0	0	1	0	1		1	5		1		1	0	0	0	0	0	0	0	1	65	1	0	0	1	4225		0	1	65	0	4	13
2	643302	0		0	2009-10-13	6	1964	45	0	2	2	2	0	0	0	1	0	1		1	5		1		1	0	0	0	0	0	0	0	1	45	1	0	0	1	2025		0	1	45	0	4	9
2	643404		1	1	2009-10-23	6	1962	47	0	3	2	2	0	1	2	1	0	1		1	3		1		1	0	1	0	0	0	0	0	1	47	1	0	0	1	2209		1	0	47	0	3	10
2	643601	0		0	2009-09-14	6	1981	28	1	3	2	3	4	1	2	1	0	1		1	5		1		1	0	0	0	0	0	0	0	1	28	1	0	0	1	784		0	1	28	0	4	6
2	643701	0		0	2009-09-16	6	1944	65	1	5	4	4	0	0	0	1	0	1		1	3		1		1	0	0	0	0	0	0	0	1	65	1	0	0	0	4225		0	0	65	0	3	13
2	643702	0		0	2009-09-16	6	1954	55	0	5	4	4	0	0	0	1	0	1		1	3		1		1	0	0	0	0	0	0	0	1	55	1	0	0	1	3025		0	0	55	0	3	11
2	643704	0		0	2009-09-16	6	1982	27	0	5	4	4	0	0	0	1	0	1		1	3		1		1	0	0	0	0	0	0	0	1	27	1	0	0	1	729		0	0	27	0	3	6
2	643705	1	1	1	2009-09-16	6	1987	22	0	5	4	4	0	0	0	1	0	1		1	3		1		1	0	0	0	0	0	0	0	1	22	1	0	0	1	484		1	0	22	0	3	5
2	643706		2	1	2009-09-16	6	1990	19	0	5	4	4	0	0	0	1	0	1		1	3		1		1	0	0	0	0	0	0	0	1	19	1	0	0	1	361		0	0	19	1	3	4
2	643707		3	1	2009-09-16	6	1993	16	1	5	4	4	0	0	0	1	0	1		1	3		1		1	0	0	0	0	0	0	0	1	16	1	0	0	1	256		0	0	16	0	3	4
2	643802	1	3	1	2009-09-25	6	1982	27	0	4	2	2	2	0	0	1	0	1		1	3		1		1	1	0	1	0	0	0	0	1	27	1	0	0	1	729		0	0	27	0	3	6
2	643904		1	1	2009-09-14	6	1993	16	0	4	3	3	3	0	1	1	0	1		1	5		1		1	0	0	0	0	0	0	0	1	16	1	0	0	1	256		1	1	16	0	4	4
2	644002	0		0	2009-09-14	6	1993	16	0	4	3	3	6	1	2	1	0	1		1	5		1		1	0	0	0	0	0	0	0	1	16	1	0	0	1	256		0	1	16	0	4	4
2	644102	1	1	1	2009-10-19	6	1982	27	0	4	2	4	4	1	2	1	0	1		1	3		1		1	1	1	0	0	0	0	0	1	27	1	0	0	1	729		1	0	27	0	3	6
2	644201	0		0	2009-10-16	6	1939	70	0	2	2	3	0	1	2	1	0	1		4	3		1		1	0	0	0	0	0	0	0	1	70	1	0	0	1	4900		0	0	70	0	3	14
2	644303	0		0	2009-10-09	6	1993	16	1	3	2	2	6	0	1	3	0	1		1	3		1		1	1	0	0	0	0	0	0	1	16	1	0	0	1	256		0	0	16	0	3	4
2	644404	0		0	2009-10-06	6	1994	15	0	5	3	2	4	0	0	3	0	1		1	3		2		1	0	1	0	0	0	0	0	1	15	1	0	0	1	225		0	0	15	0	3	3
2	644407	0		0	2009-10-06	6	1921	88	1	5	3	2	4	0	0	3	0	1		1	3		2		1	0	1	0	0	0	0	0	1	88	1	0	0	1	7744		0	0	88	0	3	16
2	644601	0		0	2009-10-07	6	1954	55	0	3	2	4	1	0	0	1	0	1		1	5		1		1	0	0	0	0	0	0	0	1	55	1	0	0	1	3025		0	1	55	0	4	11
2	644602		1	1	2009-10-07	6	1991	18	1	3	2	4	1	0	0	1	0	1		1	5		1		1	0	0	0	0	0	0	0	1	18	1	0	1	1	324		1	1	18	0	4	4
2	644802	0		0	2009-10-18	6	1976	33	0	5	3	2	7	0	0	3	0	2		1	3		1		1	1	1	0	0	0	0	0	1	33	1	0	0	1	1089		0	0	33	0	3	7
2	644803	1	1	1	2009-10-18	6	1991	18	0	5	3	2	7	0	0	3	0	2		1	3		1		1	1	1	0	0	0	0	0	1	18	1	0	0	1	324		1	0	18	0	3	4
2	644901	0		0	2009-09-11	6	1957	52	1	4	3	2	7	1	2	1	0	1		1	3		1		1	0	1	0	0	0	0	0	1	52	1	0	0	1	2704		0	0	52	0	3	11
2	644902	0		0	2009-09-11	6	1972	37	0	4	3	2	7	1	2	1	0	1		1	3		1		1	0	1	0	0	0	0	0	1	37	1	0	0	1	1369		0	0	37	0	3	8
2	645105	0		0	2009-09-11	6	1991	18	0	4	3	4	1	1	2	1	0	1		1	1		1		0	0	0	0	0	0	0	0	0	18	1	0	0	1	324		0	0	18	0	1	4
2	645108	0		0	2009-09-11	6	1992	17	1	4	3	4	1	1	2	1	0	1		1	1		1		0	0	0	0	0	0	0	0	0	17	1	0	0	1	289		0	0	17	0	1	4
2	645110	0		0	2009-09-11	6	1993	16	1	4	3	4	1	1	2	1	0	1		1	1		1		0	0	0	0	0	0	0	0	0	16	1	0	0	1	256		0	0	16	0	1	4
2	645111	0		0	2009-09-11	6	1994	15	0	4	3	4	1	1	2	1	0	1		1	1		1		0	0	0	0	0	0	0	0	0	15	1	0	0	1	225		0	0	15	0	1	3
2	645202	0		0	2009-09-25	6	1987	22	0	3	2	3	1	1	2	1	0	1		1	3		1		1	1	0	0	0	0	0	0	1	22	1	0	0	1	484		0	0	22	0	3	5
2	645401		3	1	2009-09-25	6	1969	40	1	2	2	2	0	0	0	1	0	1		1	3		1		1	0	0	0	0	0	0	0	1	40	1	0	0	1	1600		0	0	40	0	3	8
2	645402	1	1	1	2009-09-15	6	1982	27	0	2	2	2	0	0	0	1	0	1		1	3		1		1	0	0	0	0	0	0	0	1	27	1	0	0	1	729		1	0	27	0	3	6
2	645501	0		0	2009-09-08	6	1952	57	1	4	2	2	0	0	0	1	0	1		1	1		1		1	1	0	0	0	0	0	0	1	57	1	0	0	0	3249		0	0	57	0	1	12
2	645601	1	1	1	2009-09-09	6	1940	69	1	2	1	1	0	0	0	1	0	1		1	1		1		1	0	0	0	0	0	0	0	1	69	1	0	0	1	4761		1	0	69	0	1	14
2	646101	0		0	2009-09-09	6	1937	72	1	5	3	4	4	1	1	1	0	2		1	1		1		1	0	0	0	0	0	0	0	1	72	1	0	0	1	5184		0	0	72	0	1	15
2	646109	1	3	1	2009-09-09	6	1982	27	1	5	3	4	4	1	1	1	0	2		1	1		1		1	0	0	0	0	0	0	0	1	27	1	0	0	1	729		0	0	27	0	1	6
2	646110	0		0	2009-09-09	6	1989	20	0	5	3	4	4	1	1	1	0	2		1	1		1		1	0	0	0	0	0	0	0	1	20	1	0	0	1	400		0	0	20	0	1	4
2	646301	0		0	2009-09-12	6	1956	53	0	3	2	3	6	1	2	1	0	1		1	3		1		1	0	0	0	0	0	0	0	1	53	1	0	0	1	2809		0	0	53	0	3	11
2	646403	0		0	2009-09-10	6	1994	15	1	6	5	4	7	1	1	1	0	1		1	1		1		1	0	0	0	0	0	0	0	1	15	1	0	0	1	225		0	0	15	0	1	3
2	646502		3	1	2009-09-17	6	1985	24	0	3	2	4	0	1	2	1	0	1		1	3		1		1	1	1	0	0	0	0	0	1	24	1	0	0	1	576		0	0	24	0	3	5
2	646601		1	1	2009-09-15	6	1958	51	0	4	3	5	6	1	0	3	0	1		1	3		1		1	0	1	0	0	0	0	0	1	51	1	0	0	1	2601		1	0	51	0	3	11
2	646602		3	1	2009-09-11	6	1985	24	1	4	3	5	6	1	0	3	0	1		1	3		1		1	0	1	0	0	0	0	0	1	24	1	0	0	1	576		0	0	24	0	3	5
2	646702		3	1	2009-09-10	6	1970	39	0	3	3	3	4	1	2	3	0	1		1	3		1		1	0	1	0	0	0	0	0	1	39	1	0	0	1	1521		0	0	39	0	3	8
2	647202	0		0	2009-10-19	6	1979	30	1	4	3	1	0	0	0	1	0	1		1	3		1		1	0	1	0	0	0	0	0	1	30	1	0	0	1	900		0	0	30	0	3	6
2	647301	1	1	1	2009-10-18	6	1955	54	1	4	2	4	3	1	2	1	0	1		1	6		1		1	0	1	0	0	0	0	0	1	54	1	0	0	1	2916		1	0	54	0	3	11
2	647401	0		0	2009-09-11	6	1973	36	1	4	4	3	4	1	2	3	0	1		1	3		1		1	1	1	0	0	0	0	0	1	36	1	0	0	2	1296		0	0	36	0	3	8
2	647402	0		0	2009-09-11	6	1976	33	0	4	4	3	4	1	2	3	0	1		1	3		1		1	1	1	0	0	0	0	0	1	33	1	0	0	1	1089		0	0	33	0	3	7
2	647407		1	1	2009-09-11	6	1991	18	0	4	4	3	4	1	2	3	0	1		1	3		1		1	1	1	0	0	0	0	0	1	18	1	0	0	1	324		1	0	18	0	3	4
2	647501	0		0	2009-10-05	6	1983	26	1	5	2	2	5	1	2	1	0	1		1	3		1		0	0	1	0	0	0	0	0	0	26	1	0	0	1	676		0	0	26	0	3	6
2	647502	1	1	1	2009-10-05	6	1987	22	0	5	2	2	5	1	2	1	0	1		1	3		1		0	0	1	0	0	0	0	0	0	22	1	0	0	1	484		1	0	22	0	3	5
2	647605		1	1	2009-10-15	6	1993	16	1	5	3	3	13	1	2	3	0	2		2	6		2		1	1	1	1	0	1	1	1	1	16	1	0	0	1	256		1	0	16	0	3	4
2	647701		0	0	2009-10-06	6	1954	55	1	5	4	2	5	1	2	1	0	2		1	7		5		1	1	1	1	1	0	0	0	1	55	1	0	0	1	3025		0	1	55	0	4	11
2	647702	0		0	2009-10-06	6	1966	43	0	5	4	2	5	1	2	1	0	2		1	7		5		1	1	1	1	1	0	0	0	1	43	1	0	0	1	1849		0	1	43	0	4	9
2	647703	1	0	0	2009-10-06	6	1988	21	1	5	4	2	5	1	2	1	0	2		1	7		5		1	1	1	1	1	0	0	0	1	21	1	0	0	1	441		0	1	21	0	4	5
2	647802	0		0	2009-09-14	6	1978	31	0	6	4	3	6	1	2	3	0	1		1	3		1		0	0	1	0	0	0	0	0	0	31	1	0	0	1	961		0	0	31	0	3	7
2	647902	0		0	2009-09-12	6	1989	20	0	5	4	3	1	1	2	1	0	1		1	3		1		1	0	0	0	0	0	0	0	1	20	1	0	0	1	400		0	0	20	0	3	4
2	647905	0		0	2009-09-12	6	1994	15	1	5	4	3	1	1	2	1	0	1		1	3		1		1	0	0	0	0	0	0	0	1	15	1	0	0	1	225		0	0	15	0	3	3
2	648001	1	1	1	2009-09-13	6	1971	38	0	4	2	2	1	1	2	1	0	1		1	3		1		1	0	0	0	0	0	0	0	1	38	1	0	0	1	1444		1	0	38	0	3	8
2	648102	0		0	2009-10-06	6	1969	40	0	5	2	6	4	1	2	1	0	1		1	3		1		0	1	1	1	1	0	0	0	0	40	1	0	0	1	1600		0	0	40	0	3	8
2	648103	0		0	2009-10-06	6	1990	19	1	5	2	6	4	1	2	1	0	1		1	3		1		0	1	1	1	1	0	0	0	0	19	1	0	0	1	361		0	0	19	0	3	4
2	648105		1	1	2009-10-06	6	1992	17	1	5	2	6	4	1	2	1	0	1		1	3		1		0	1	1	1	1	0	0	0	0	17	1	0	0	1	289		1	0	17	0	3	4
2	648302	0		0	2009-10-20	6	1968	41	0	4	3	5	7	1	2	3	0	2		1	3		1		1	1	1	1	0	0	0	0	1	41	1	0	0	1	1681		0	0	41	0	3	9
2	648310	0		0	2010-04-12	6	1993	16	0	4	3	5	7	1	2	3	0	2		1	3		1		1	1	1	1	0	0	0	0	1	16	1	0	0	1	256		0	0	16	0	3	4
2	648502	1	1	1	2009-09-26	6	1976	33	0	5	5	3	5	1	2	1	0	2		1	3		1		0	1	1	1	0	0	0	0	0	33	1	0	0	1	1089		1	0	33	0	3	7
2	648506	0		0	2009-09-26	6	1993	16	1	5	5	3	5	1	2	1	0	2		1	3		1		0	1	1	1	0	0	0	0	0	16	1	0	0	1	256		0	0	16	0	3	4
2	648602		3	1	2009-09-17	6	1986	23	0	3	3	2	0	1	2	1	0	1		1	3		1		1	1	1	0	0	0	0	0	1	23	1	0	0	1	529		0	0	23	0	3	5
2	648702	0		0	2009-09-14	6	1985	24	0	4	3	3	0	1	2	1	0	1		1	3		1		1	1	1	1	0	0	0	0	1	24	1	0	0	1	576		0	0	24	0	3	5
2	648707		3	1	2009-09-14	6	1949	60	0	4	3	3	0	1	2	1	0	1		1	3		1		1	1	1	1	0	0	0	0	1	60	1	0	0	1	3600		0	0	60	0	3	12
2	648801	0		0	2009-09-14	6	1955	54	0	2	1	2	0	1	2	1	0	1		1	3		1		1	0	0	0	0	0	0	0	1	54	1	0	0	1	2916		0	0	54	0	3	11
2	648902	1	3	1	2009-09-17	6	1990	19	0	3	2	3	1	1	2	1	0	1		1	3		1		0	0	1	0	0	0	0	0	0	19	1	0	0	1	361		0	0	19	0	3	4
2	649002	0		0	2009-10-07	6	1948	61	1	4	1	1	2	0	0	1	0	1		1	3		1		1	0	1	0	0	0	0	0	1	61	1	0	0	1	3721		0	0	61	0	3	13
2	649102	0		0	2009-09-17	6	1988	21	0	3	3	2	2	0	0	1	0	1		1	3		1		1	1	1	0	0	0	0	0	1	21	1	0	0	1	441		0	0	21	0	3	5
2	649201	0		0	2009-09-14	6	1948	61	1	4	1	2	2	0	0	1	0	1		1	3		1		1	1	0	1	0	0	0	0	1	61	1	0			3721		0	0	61	0	3	13
2	649202	1	3	1	2009-09-14	6	1963	46	0	4	1	2	2	0	0	1	0	1		1	3		1		1	1	0	1	0	0	0	0	1	46	1	0	0	1	2116		0	0	46	0	3	10
2	649203	0		0	2009-09-14	6	1989	20	0	4	1	2	2	0	0	1	0	1		1	3		1		1	1	0	1	0	0	0	0	1	20	1	0	0	1	400		0	0	20	0	3	4
2	649401	0		0	2009-09-14	6	1940	69	0	3	2	1	0	0	0	1	0	1		1	3		1		1	0	0	0	0	0	0	0	1	69	1	0	0	1	4761		0	0	69	0	3	14
2	649504	0		0	2009-09-12	6	1993	16	0	4	3	3	3	1	2	1	0	1		1	3		1		1	1	0	0	0	0	0	0	1	16	1	0	0	1	256		0	0	16	0	3	4
2	649702	1	1	1	2009-09-25	6	1992	17	0	3	2	2	1	0	0	1	0	1		1	3		1		1	0	0	0	0	0	0	0	1	17	1	0	0	1	289		1	0	17	0	3	4
2	649801		1	1	2009-09-08	6	1958	51	0	3	2	1	0	0	0	1	0	1		1	1		1		1	0	0	0	0	0	0	0	1	51	1	0	0	1	2601		1	0	51	0	1	11
2	649901	0		0	2009-09-14	6	1952	57	1	2	2	2	8	1	2	3	0	2		1	5		1		1	1	1	0	0	0	0	0	1	57	1	0	0	1	3249		0	1	57	0	4	12
2	649902	1	1	1	2009-09-14	6	1959	50	0	2	2	2	8	1	2	3	0	2		1	5		1		1	1	1	0	0	0	0	0	1	50	1	0	0	1	2500		1	1	50	0	4	10
2	649905	0		0	2010-04-12	6	1994	15	0	2	2	2	8	1	2	3	0	2		1	5		1		1	1	1	0	0	0	0	0	1	15	1	0	0	1	225		0	1	15	0	4	3
2	649906	0		0	2010-04-12	6	1964	45	0	2	2	2	8	1	2	3	0	2		1	5		1		1	1	1	0	0	0	0	0	1	45	1	0	1	1	2025		0	1	45	0	4	9
2	650001	0		0	2009-09-13	6	1957	52	1	5	3	2	12	1	2	3	0	2		1	3		1		1	0	1	0	0	0	0	0	1	52	1	0	0	1	2704		0	0	52	0	3	11
2	650002	0		0	2009-09-13	6	1982	27	0	5	3	2	12	1	2	3	0	2		1	3		1		1	0	1	0	0	0	0	0	1	27	1	0	0	1	729		0	0	27	0	3	6
2	650101	1	1	1	2009-10-09	6	1945	64	1	6	3	2	8	1	2	1	0	2		1	3		1		1	0	0	0	0	0	0	0	1	64	1	0	0	1	4096		1	0	64	0	3	13
2	650103		3	1	2009-10-09	6	1991	18	0	6	3	2	8	1	2	1	0	2		1	3		1		1	0	0	0	0	0	0	0	1	18	1	0	0	2	324		0	0	18	0	3	4
2	650202	0		0	2009-09-26	6	1969	40	0	4	4	3	4	0	0	3	0	2		1	3		1		1	1	1	0	1	0	0	0	1	40	1	0	0	1	1600		0	0	40	0	3	8
2	650301	0		0	2009-09-26	6	1961	48	1	5	4	4	6	0	0	3	0	2		1	3		1		1	1	1	1	0	0	0	0	1	48	1	0	0	1	2304		0	0	48	0	3	10
2	650302	0		0	2009-09-26	6	1974	35	0	5	4	4	6	0	0	3	0	2		1	3		1		1	1	1	1	0	0	0	0	1	35	1	0	0	1	1225		0	0	35	0	3	7
2	650303	0		0	2009-09-26	6	1994	15	0	5	4	4	6	0	0	3	0	2		1	3		1		1	1	1	1	0	0	0	0	1	15	1	0	0	1	225		0	0	15	0	3	3
2	650308	0		0	2009-09-26	6	1990	19	1	5	4	4	6	0	0	3	0	2		1	3		1		1	1	1	1	0	0	0	0	1	19	1	0	0	1	361		0	0	19	0	3	4
2	650401		1	1	2009-09-26	6	1938	71	0	5	4	2	5	0	0	3	0	2		1	3		1		1	0	1	0	0	0	0	0	1	71	1	0	0	1	5041		1	0	71	0	3	15
2	650404	0		0	2009-09-26	6	1988	21	1	5	4	2	5	0	0	3	0	2		1	3		1		1	0	1	0	0	0	0	0	1	21	1	0	0	1	441		0	0	21	0	3	5
2	650405	0		0	2009-09-26	6	1987	22	1	5	4	2	5	0	0	3	0	2		1	3		1		1	0	1	0	0	0	0	0	1	22	1	0	0	1	484		0	0	22	0	3	5
2	651001	1	1	1	2009-09-10	6	1986	23	0	4	2	3	1	1	2	1	0	1		1	1		1		1	0	0	0	0	0	0	0	1	23	1	0	0	1	529		1	0	23	0	1	5
2	651402	0		0	2009-09-26	6	1975	34	0	1	1	8	0	0	0	1	0	1		1	3		1		0	0	0	0	0	0	0	0	0	34	1	0	0	1	1156		0	0	34	0	3	7
2	651404	0		0	2009-09-26	6	1994	15	0	1	1	8	0	0	0	1	0	1		1	3		1		0	0	0	0	0	0	0	0	0	15	1	0	1	1	225		0	0	15	0	3	3
2	651702	1	3	1	2009-10-05	6	1985	24	0	1	1	4	0	0	0	1	0	1		1	5		1		0	0	0	0	0	0	0	0	0	24	1	0	0	1	576		0	1	24	0	4	5
2	651902	1	1	1	2009-10-12	6	1959	50	0	1	1	7	0	1	0	1	0	1		1	1		2		0	0	0	0	0	0	0	0	0	50	1	0	1	1	2500		1	0	50	0	1	10
2	652202	0		0	2009-09-15	6	1991	18	0	3	2	2	2	1	0	3	0	1		1	3		1		1	0	1	0	0	0	0	0	1	18	1	0	0	1	324		0	0	18	0	3	4
2	652302	0	0	0	2009-09-17	6	1987	22	0	2	1	1	0	0	0	1	0	1		1	3		1		1	0	0	0	0	0	0	0	1	22	1	0	0	1	484		0	0	22	0	3	5
2	652401	1	1	1	2009-09-15	6	1976	33	1	3	2	3	1	1	2	1	0	1		1	1		1		1	1	1	0	1	0	0	0	1	33	1	0	0	1	1089		1	0	33	0	1	7
2	652402	1	1	1	2009-09-15	6	1980	29	0	3	2	3	1	1	2	1	0	1		1	1		1		1	1	1	0	1	0	0	0	1	29	1	0	0	1	841		1	0	29	0	1	6
2	652905	0		0	2009-09-26	6	1994	15	0	3	2	4	5	1	2	1	0	1		1	3		1		1	1	1	0	0	0	0	0	1	15	1	0	0	1	225		0	0	15	0	3	3
2	653001	0		0	2009-09-15	6	1971	38	0	2	1	4	0	0	0	1	0	1		1	5		1		1	0	0	0	0	0	0	0	1	38	1	0	0	1	1444		0	1	38	0	4	8
2	653201	0		0	2009-09-25	6	1980	29	1	2	1	1	0	1	0	1	0	1		1	3		1		0	0	1	0	0	0	0	0	0	29	1	0	0	1	841		0	0	29	0	3	6
2	653302	1	1	1	2009-09-25	6	1982	27	0	2	1	3	1	0	0	1	0	1		1	3		1		1	0	1	0	0	0	0	0	1	27	1	0	0	1	729		1	0	27	0	3	6
2	653702	0	3	1	2009-09-26	6	1974	35	0	3	3	4	0	1	2	1	0	1		1	1		1		0	1	1	1	0	0	0	0	0	35	1	0	0	1	1225		0	0	35	0	1	7
2	653710	0		0	2009-09-26	6	1993	16	1	3	3	4	0	1	2	1	0	1		1	1		1		0	1	1	1	0	0	0	0	0	16	1	0	0	1	256		0	0	16	0	1	4
2	654203	0		0	2009-10-17	6	1992	17	0	3	2	3	0	1	2	1	0	1		1	3		1		1	0	0	0	0	0	0	0	1	17	1	0	0	1	289		0	0	17	0	3	4
2	654204	0		0	2009-10-17	6	1994	15	0	3	2	3	0	1	2	1	0	1		1	3		1		1	0	0	0	0	0	0	0	1	15	1	0	0	1	225		0	0	15	0	3	3
2	654502				2009-09-25	6	1992	17	0	4	3	2	2	1	2	1	0	1		1	3		1		1	1	1	0	0	0	0	0	1	17	1	0	0	1	289		0	0	17	0	3	4
2	655001	0		0	2009-10-19	6	1940	69	1	1	1	1	0	1	0	1	0	1		1	1		1		1	0	0	0	0	0	0	0	1	69	1	0	0	1	4761		0	0	69	0	1	14
2	655102	0		0	2009-10-09	6	1972	37	0	2	2	3	1	1	2	1	0	1		1	3		1		1	0	1	0	1	0	0	0	1	37	1	0	0	1	1369		0	0	37	0	3	8
2	655401	0		0	2009-10-09	6	1963	46	0	3	3	1	2	0	0	1	0	1		1	3		1		1	0	1	0	0	0	0	0	1	46	1	0	0	2	2116		0	0	46	0	3	10
2	655503	0		0	2009-10-19	6	1994	15	0	3	2	3	0	0	0	1	0	1		1	3		1		1	0	0	0	0	0	0	0	1	15	1	0	0	1	225		0	0	15	0	3	3
2	655602	1	1	1	2009-11-30	6	1972	37	0	3	3	4	2	1	1	1	0	1		1	1		1		1	1	1	0	0	0	0	0	1	37	1	0	0	1	1369		1	0	37	0	1	8
3	312408	1		1																																1					0			0
3	300103	0		0	2009-02-18	3	2003	6	1	3	1	4	4	1	2	3	0	1		1	4		1		1	0	1	0	1	0	0	0	1	6	0	1	0	2	36		0	0	6	0	1	2
3	300205	0	0	0	2009-02-18	3	2002	7	0	6	4	2	6	1	2	3	0	2		1	4		2		1	1	1	0	0	0	0	0	1	7	0	1	0	2	49		0	0	7	0	1	2
3	300403	0		0	2009-02-18	3	2002	7	0	3	2	3	0	0	0	1	0	1		1	4		1		1	0	1	0	1	0	0	0	1	7	0	1	0	2	49		0	0	7	0	1	2
3	300506	0		0	2009-02-13	3	1999	10	1	6	3	2	8	1	2	3	0	1		1	2		2		1	1	1	0	1	0	0	0	1	10	0	1	0	2	100		0	0	10	0	1	2
3	300608	0		0	2009-02-18	3	1996	13	1	5	4	5	6	0	2	1	0	1		1	4		1		1	0	1	0	1	0	0	0	1	13	0	1	0	2	169		0	0	13	0	1	3
3	300609	0		0	2009-02-18	3	1998	11	1	5	4	5	6	0	2	1	0	1		1	4		1		1	0	1	0	1	0	0	0	1	11	0	1	0	2	121		0	0	11	0	1	3
3	300703	0		0	2009-02-11	3	1997	12	1	5	2	4	3	0	2	3	0	1		1	2		1		1	0	1	0	0	0	0	0	1	12	0	1	0	2	144		0	0	12	0	1	3
3	300704	0		0	2009-02-11	3	1999	10	0	5	2	4	3	0	2	3	0	1		1	2		1		1	0	1	0	0	0	0	0	1	10	0	1	0	2	100		0	0	10	0	1	2
3	300706	0		0	2009-02-11	3	2003	6	1	5	2	4	3	0	2	3	0	1		1	2		1		1	0	1	0	0	0	0	0	1	6	0	1	0	2	36		0	0	6	0	1	2
3	301004	0		0	2009-02-17	3	2003	6	0	5	4	3	8	0	1	3	0	1		1	4		1		1	1	1	0	1	0	0	0	1	6	0	1	0	1	36		0	0	6	0	1	2
3	301107	0		0	2009-02-11	3	1996	13	1	8	5	3	14	1	1	3	0	2		1	3		2		0	1	1	1	1	0	0	0	0	13	0	1	0	2	169		0	0	13	0	3	3
3	301108	0	0	0	2009-02-11	3	1999	10	1	8	5	3	14	1	1	3	0	2		1	3		2		0	1	1	1	1	0	0	0	0	10	0	1	0	0	100		0	0	10	0	3	2
3	301109	0		0	2009-02-11	3	2004	5	1	8	5	3	14	1	1	3	0	2		1	3		2		0	1	1	1	1	0	0	0	0	5	0	1	0	0	25		0	0	5	0	3
3	301303	1		1	2009-02-13	3	1997	12	0	3	2	4	0	0	0	1	0	1		1	2		1		1	0	0	0	0	0	0	0	1	12	0	1	0	2	144		0	0	12	0	1	3
3	301304	0	0	0	2009-02-13	3	1998	11	1	3	2	4	0	0	0	1	0	1		1	2		1		1	0	0	0	0	0	0	0	1	11	0	1	1	302102	121		0	0	11	0	1	3
3	301402	1	3	1	2009-02-24	3	1997	12	1	2	2	1	0	0	0	1	0	1		1	4		1		1	0	0	0	0	0	0	0	1	12	0	1	0	0	144		0	0	12	0	1	3
3	301503	0		0	2009-02-13	3	1998	11	1	3	2	4	0	1	2	1	0	1		1	2		1		1	0	0	0	0	0	0	0	1	11	0	1	0	1	121		0	0	11	0	1	3
3	301504	0		0	2009-02-13	3	1999	10	1	3	2	4	0	1	2	1	0	1		1	2		1		1	0	0	0	0	0	0	0	1	10	0	1	0	0	100		0	0	10	0	1	2
3	301505	1		1	2009-02-13	3	2002	7	1	3	2	4	0	1	2	1	0	1		1	2		1		1	0	0	0	0	0	0	0	1	7	0	1	0	0	49		0	0	7	0	1	2
3	301703	0		0	2009-02-17	3	2003	6	1	3	2	4	1	1	2	1	0	1		1	4		1		0	1	1	0	0	0	0	0	0	6	0	1	0	0	36		0	0	6	0	1	2
3	301904	1		1	2009-02-11	3	1995	14	1	3	2	2	5	1	2	3	0	1		2	2		2		1	1	1	1	1	0	0	0	1	14	0	1	0	0	196		0	0	14	0	1	3
3	301905	1		1	2009-02-11	3	1999	10	1	3	2	2	5	1	2	3	0	1		2	2		2		1	1	1	1	1	0	0	0	1	10	0	1	0	0	100		0	0	10	0	1	2
3	302005	0		0	2009-02-13	3	2002	7	1	3	2	3	0	0	0	1	0	1		1	2		1		1	0	1	0	1	0	0	0	1	7	0	1			49		0	0	7	0	1	2
3	302405	0		0	2009-02-09	3	1998	11	1	8	4	3	10	1	1	3	0	2		1	3				1	0	0	0	0	1	0	0	1	11	0	1	0	0	121		0	0	11	0	3	3
3	302406	0		0	2009-02-09	3	2002	7	1	8	4	3	10	1	1	3	0	2		1	3				1	0	0	0	0	1	0	0	1	7	0	1	0	1	49		0	0	7	0	3	2
3	302407	0		0	2009-02-09	3	2001	8	0	8	4	3	10	1	1	3	0	2		1	3				1	0	0	0	0	1	0	0	1	8	0	1	0	0	64		0	0	8	0	3	2
3	302505	0		0	2009-02-09	3	1996	13	1	7	5	2	9	1	2	3	0	2		1	4		4	S	1	1	1	1	1	0	0	0	1	13	0	1	0	1	169		0	0	13	0	1	3
3	302606	1		1	2009-02-19	3	1995	14	1	5	4	3	7	1	2	1	0	1		1	4		1		1	1	1	0	1	0	0	0	1	14	0	1	0	0	196		0	0	14	0	1	3
3	302608	0		0	2009-02-19	3	2003	6	1	5	4	3	7	1	2	1	0	1		1	4		1		1	1	1	0	1	0	0	0	1	6	0	1	0	0	36		0	0	6	0	1	2
3	302910	0		0	2009-05-07	3	2002	7	0	7	4	3	12	1	2	3	0	1		1	4		1		1	0	0	0	0	0	0	0	1	7	0	1	0	1	49		0	0	7	0	1	2
3	302911	0		0	2009-05-07	3	2003	6	0	7	4	3	12	1	2	3	0	1		1	4		1		1	0	0	0	0	0	0	0	1	6	0	1	0	1	36		0	0	6	0	1	2
3	303006	1		1	2009-02-23	3	1996	13	1	8	4	2	11	0	0	2	0	2		1	4		1		1	0	1	0	1	0	0	0	1	13	0	1	0	1	169		0	0	13	0	1	3
3	303007	0		0	2009-02-23	3	1998	11	1	8	4	2	11	0	0	2	0	2		1	4		1		1	0	1	0	1	0	0	0	1	11	0	1	0	0	121		0	0	11	0	1	3
3	303206	0		0	2009-02-11	3	1999	10	1	5	4	3	5	0	1	2	0	1		1	4		1		1	0	0	0	0	0	0	0	1	10	0	1	0	1	100		0	0	10	0	1	2
3	303207	0		0	2009-02-11	3	2001	8	0	5	4	3	5	0	1	2	0	1		1	4		1		1	0	0	0	0	0	0	0	1	8	0	1	0	2	64		0	0	8	0	1	2
3	303608	1	1	1	2009-02-12	3	1996	13	0	4	4	3	8	1	0	3	0	1		1	4		2		1	0	0	0	0	0	0	0	1	13	0	1	0	1	169		1	0	13	0	1	3
3	303609	0		0	2009-02-12	3	2000	9	0	4	4	3	8	1	0	3	0	1		1	4		2		1	0	0	0	0	0	0	0	1	9	0	1	1	1	81		0	0	9	0	1	2
3	303610	1	1	1	2009-04-11	3	1996	13	1	4	4	3	8	1	0	3	0	1		1	4		2		1	0	0	0	0	0	0	0	1	13	0	1	0	0	169		1	0	13	0	1	3
3	303806	0		0	2009-04-24	3	1998	11	1	4	3	2	7	1	0	1	0	1		1	4		1		1	0	0	0	0	0	0	0	1	11	0	1	0	1	121		0	0	11	0	1	3
3	304003	0		0	2009-02-17	3	1996	13	1	6	3	2	8	1	2	3	0	2		1	4		1		0	0	0	1	1	0	0	0	0	13	0	1	0	0	169		0	0	13	0	1	3
3	304204	1		1	2009-02-17	3	1996	13	0	9	3	4	11	1	2	3	0	2		1	4		1		1	0	1	0	0	0	0	0	1	13	0	1	0	1	169		0	0	13	0	1	3
3	304205	0		0	2009-02-17	3	2000	9	0	9	3	4	11	1	2	3	0	2		1	4		1		1	0	1	0	0	0	0	0	1	9	0	1	0	0	81		0	0	9	0	1	2
3	304304	0		0	2009-02-12	3	1996	13	1	4	3	4	8	1	2	3	0	2		1	4		2		1	0	1	0	0	0	0	0	1	13	0	1	0	0	169		0	0	13	0	1	3
3	304305	1		1	2009-02-12	3	1999	10	0	4	3	4	8	1	2	3	0	2		1	4		2		1	0	1	0	0	0	0	0	1	10	0	1	0	2	100		0	0	10	0	1	2
3	304309	0		0	2009-03-02	3	2007	2	0	4	3	4	8	1	2	3	0	2		1	4		2		1	0	1	0	0	0	0	0	1	2	0	1	0	1	4		0	0	2	0	1	1
3	304404	0		0	2009-02-24	3	1995	14	0	7	3	4	7	1	2	3	0	2		1	4		1		1	1	1	1	1	0	0	0	1	14	0	1	0	0	196		0	0	14	0	1	3
3	304405	0		0	2009-02-24	3	1998	11	1	7	3	4	7	1	2	3	0	2		1	4		1		1	1	1	1	1	0	0	0	1	11	0	1	0	0	121		0	0	11	0	1	3
3	304406	0		0	2009-03-02	3	2002	7	1	7	3	4	7	1	2	3	0	2		1	4		1		1	1	1	1	1	0	0	0	1	7	0	1	0	0	49		0	0	7	0	1	2
3	304508	0		0	2009-02-17	3	1997	12	0	4	3	3	8	1	2	3	0	1		1	4		1		1	1	1	0	1	0	0	0	1	12	0	1	1	0	144		0	0	12	0	1	3
3	304510	0		0	2009-02-17	3	2003	6	1	4	3	3	8	1	2	3	0	1		1	4		1		1	1	1	0	1	0	0	0	1	6	0	1	0	0	36		0	0	6	0	1	2
3	304703	1	1	1	2009-02-12	3	1997	12	1	3	2	3	2	1	0	1	0	1		1	1		1			0	1	0	1	0	0	0		12	0	1	0	0	144		1	0	12	0	1	3
3	304704	0		0	2009-02-12	3	1998	11	1	3	2	3	2	1	0	1	0	1		1	1		1			0	1	0	1	0	0	0		11	0	1	0	0	121		0	0	11	0	1	3
3	304705	0		0	2009-02-12	3	2001	8	0	3	2	3	2	1	0	1	0	1		1	1		1			0	1	0	1	0	0	0		8	0	1	1	0	64		0	0	8	0	1	2
3	305302	1	3	1	2009-02-24	3	1996	13	1	2	1	5	0	0	0	1	0	1		1	1		1		0	0	0	0	0	0	0	0	0	13	0	1	0	1	169		0	0	13	0	1	3
3	305303	1		1	2009-02-24	3	1996	13	1	2	1	5	0	0	0	1	0	1		1	1		1		0	0	0	0	0	0	0	0	0	13	0	1	0	0	169		0	0	13	0	1	3
3	305304	1		1	2009-02-24	3	1998	11	1	2	1	5	0	0	0	1	0	1		1	1		1		0	0	0	0	0	0	0	0	0	11	0	1	0	0	121		0	0	11	0	1	3
3	305305	0		0	2009-02-24	3	2002	7	1	2	1	5	0	0	0	1	0	1		1	1		1		0	0	0	0	0	0	0	0	0	7	0	1	0	0	49		0	0	7	0	1	2
3	305703	0		0	2009-02-18	3	1998	11	1	3	2	4	1	1	2	1	0	1		1	1		1		1	0	1	0	1	0	0	0	1	11	0	1	0	1	121		0	0	11	0	1	3
3	305704	0		0	2009-02-18	3	2004	5	0	3	2	4	1	1	2	1	0	1		1	1		1		1	0	1	0	1	0	0	0	1	5	0	1	0	1	25		0	0	5	0	1
3	305706	1	3	1	2009-02-18	3	1997	12	1	3	2	4	1	1	2	1	0	1		1	1		1		1	0	1	0	1	0	0	0	1	12	0	1	0	1	144		0	0	12	0	1	3
3	306004	0		0	2009-03-13	3	1996	13	0	4	3	2	4	1	1	1	0	1		1	1		1		1	0	1	0	0	0	0	0	1	13	0	1	0	0	169		0	0	13	0	1	3
3	306005	0		0	2009-03-13	3	2002	7	1	4	3	2	4	1	1	1	0	1		1	1		1		1	0	1	0	0	0	0	0	1	7	0	1	0	1	49		0	0	7	0	1	2
3	306103	1	1	1	2009-02-17	3	1998	11	1	5	3	3	10	0	2	3	0	1		1	1		1		1	1	0	0	1	0	0	0	1	11	0	1	0	0	121		1	0	11	0	1	3
3	306104	0		0	2009-02-17	3	2000	9	1	5	3	3	10	0	2	3	0	1		1	1		1		1	1	0	0	1	0	0	0	1	9	0	1	0	0	81		0	0	9	0	1	2
3	306105	0		0	2009-02-17	3	2002	7	1	5	3	3	10	0	2	3	0	1		1	1		1		1	1	0	0	1	0	0	0	1	7	0	1	0	1	49		0	0	7	0	1	2
3	306205	0		0	2009-02-17	3	2002	7	0	5	3	3	5	1	2	1	0	1		1	1		1		1	0	1	0	1	0	0	0	1	7	0	1	0	1	49		0	0	7	0	1	2
3	306303	1	3	1	2009-02-17	3	1995	14	1	4	3	2	5	1	2	2	0	1		1	1		1		1	0	0	0	0	0	0	0	1	14	0	1	1	0	196		0	0	14	0	1	3
3	306805	1	1	1	2009-02-24	3	1996	13	0	5	3	2	1	1	2	1	0	1		1	4		1		1	0	0	0	0	0	0	0	1	13	0	1	0	0	169		1	0	13	0	1	3
3	306903	0		0	2009-02-16	3	2003	6	0	1	1	4	0	1	2	1	0	1		1	4		1		1	0	1	0	0	0	0	0	1	6	0	1	0	0	36		0	0	6	0	1	2
3	307004	0		0	2009-02-19	3	1998	11	1	4	3	2	0	1	2	1	0	1		1	4		1		1	0	0	0	0	0	0	0	1	11	0	1	0	2	121		0	0	11	0	1	3
3	307205	0		0	2009-02-19	3	1996	13	0	5	3	3	0	1	2	1	0	1		1	4		2		1	1	1	0	1	0	0	0	1	13	0	1	0	0	169		0	0	13	0	1	3
3	307206	0		0	2009-02-19	3	1998	11	0	5	3	3	0	1	2	1	0	1		1	4		2		1	1	1	0	1	0	0	0	1	11	0	1	0	1	121		0	0	11	0	1	3
3	307207	0		0	2009-02-19	3	2001	8	0	5	3	3	0	1	2	1	0	1		1	4		2		1	1	1	0	1	0	0	0	1	8	0	1			64		0	0	8	0	1	2
3	307208	0		0	2009-02-19	3	2003	6	0	5	3	3	0	1	2	1	0	1		1	4		2		1	1	1	0	1	0	0	0	1	6	0	1	0	0	36		0	0	6	0	1	2
3	307408	1	1	1	2009-02-25	3	1998	11	1	7	5	4	10	1	2	3	0	1		1	4		1	2	1	1	1	1	1	0	0	0	1	11	0	1	0	0	121		1	0	11	0	1	3
3	307409	0		0	2009-02-25	3	1995	14	0	7	5	4	10	1	2	3	0	1		1	4		1	2	1	1	1	1	1	0	0	0	1	14	0	1	0	0	196		0	0	14	0	1	3
3	307413	0		0	2009-02-25	3	2002	7	1	7	5	4	10	1	2	3	0	1		1	4		1	2	1	1	1	1	1	0	0	0	1	7	0	1	0	0	49		0	0	7	0	1	2
3	307604	0		0	2009-02-18	3	2000	9	0	3	2	3	5	1	2	1	0	1		1	4		1		1	0	0	0	0	0	0	0	1	9	0	1	0	0	81		0	0	9	0	1	2
3	307605	0		0	2009-02-18	3	2001	8	0	3	2	3	5	1	2	1	0	1		1	4		1		1	0	0	0	0	0	0	0	1	8	0	1	0	0	64		0	0	8	0	1	2
3	307703	0		0	2009-02-13	3	1996	13	0	4	3	4	8	1	2	3	0	2		1	4		1		1	1	1	1	1	0	0	0	1	13	0	1	0	0	169		0	0	13	0	1	3
3	307704	0		0	2009-02-13	3	2001	8	1	4	3	4	8	1	2	3	0	2		1	4		1		1	1	1	1	1	0	0	0	1	8	0	1	0	0	64		0	0	8	0	1	2
3	307905	0		0	2009-02-25	3	2003	6	1	7	4	5	2	0	0	1	0	1		1	4		1		1	0	0	0	0	0	0	0	1	6	0	1	1	0	36		0	0	6	0	1	2
3	308804	0		0	2009-02-20	3	1996	13	0	3	3	4	2	1	2	3	0	1		1	3		1		0	0	0	0	0	0	0	0	0	13	0	1	0	1	169		0	0	13	0	3	3
3	308805	0		0	2009-02-20	3	2003	6	0	3	3	4	2	1	2	3	0	1		1	3		1		0	0	0	0	0	0	0	0	0	6	0	1	0	0	36		0	0	6	0	3	2
3	308808	1		1	2009-02-20	3	1998	11	0	3	3	4	2	1	2	3	0	1		1	3		1		0	0	0	0	0	0	0	0	0	11	0	1	0	1	121		0	0	11	0	3	3
3	308809	0		0	2009-02-20	3	2000	9	1	3	3	4	2	1	2	3	0	1		1	3		1		0	0	0	0	0	0	0	0	0	9	0	1	0	1	81		0	0	9	0	3	2
3	308811	1		1	2009-02-20	3	1996	13	1	3	3	4	2	1	2	3	0	1		1	3		1		0	0	0	0	0	0	0	0	0	13	0	1	0	1	169		0	0	13	0	3	3
3	308815	0		0	2009-02-20	3	2003	6	0	3	3	4	2	1	2	3	0	1		1	3		1		0	0	0	0	0	0	0	0	0	6	0	1	0	1	36		0	0	6	0	3	2
3	308818	0		0	2009-02-20	3	2003	6	1	3	3	4	2	1	2	3	0	1		1	3		1		0	0	0	0	0	0	0	0	0	6	0	1	0	1	36		0	0	6	0	3	2
3	308819	0		0	2009-02-20	3	2000	9	1	3	3	4	2	1	2	3	0	1		1	3		1		0	0	0	0	0	0	0	0	0	9	0	1	0	1	81		0	0	9	0	3	2
3	308822	0		0	2009-02-26	3	2001	8	1	3	3	4	2	1	2	3	0	1		1	3		1		0	0	0	0	0	0	0	0	0	8	0	1	0	0	64		0	0	8	0	3	2
3	309008	1	1	1	2009-02-23	3	1995	14	0	6	5	4	2	0	1	1	0	1		1	3	1	1		1	0	1	0	1	0	0	0	1	14	0	1	0	1	196		1	0	14	0	3	3
3	309203	0		0	2009-02-23	3	2001	8	0	6	4	4	13	1	2	3	0	2		2	3		3		1	0	1	1	1	0	1	1	1	8	0	1	0	1	64		0	0	8	0	3	2
3	309204	0		0	2009-02-23	3	2003	6	1	6	4	4	13	1	2	3	0	2		2	3		3		1	0	1	1	1	0	1	1	1	6	0	1	0	0	36		0	0	6	0	3	2
3	309403	0		0	2009-02-20	3	2003	6	1	6	4	2	6	0	0	1	0	1		1	1		1		1	1	1	0	1	0	0	0	1	6	0	1	0	0	36		0	0	6	0	1	2
3	309407	0		0	2009-02-20	3	2003	6	0	6	4	2	6	0	0	1	0	1		1	1		1		1	1	1	0	1	0	0	0	1	6	0	1	0	1	36		0	0	6	0	1	2
3	309903	0		0	2009-03-03	3	1999	10	0	7	5	2	5	1	2	1	0	1		1	1		2	1	1	1	1	0	0	0	0	0	1	10	0	1	0	0	100		0	0	10	0	1	2
3	310406	0		0	2009-02-19	3	1999	10	0	4	3	6	6	1	2	2	2	1		1	1		1		1	0	1	0	0	0	0	0	1	10	0	1	1	1	100		0	0	10	0	1	2
3	311107	1	1	1	2009-02-23	3	1997	12	1	5	4	2	8	0	0	3	0	2		1	1		2		1	1	1	1	1	0	0	0	1	12	0	1	0	1	144		1	0	12	0	1	3
3	311411	0		0	2009-02-13	3	2002	7	1	7	6	3	10	1	1	2	2	1		1	3		1		1	0	1	0	1	0	0	0	1	7	0	1	0	1	49		0	0	7	0	3	2
3	311604	0		0	2009-02-13	3	2003	6	1	10	2	3	11	1	2	2	2	1		2	6		2		1	1	1	1	1	0	0	1	1	6	0	1	0	0	36		0	0	6	0	3	2
3	311703	0		0	2009-02-13	3	2003	6	0	5	3	2	5	0	0	3	0	2		1	6		2		1	1	1	0	0	0	0	0	1	6	0	1	0	0	36		0	0	6	0	3	2
3	311704	0	0	0	2009-02-13	3	1996	13	1	5	3	2	5	0	0	3	0	2		1	6		2		1	1	1	0	0	0	0	0	1	13	0	1	0	1	169		0	0	13	0	3	3
3	311803	1		1	2009-02-18	3	1995	14	1	8	4	3	12	1	0	3	0	2		1	6		1		1	1	1	1	1	0	0	0	1	14	0	1	0	0	196		0	0	14	0	3	3
3	311804	1		1	2009-02-18	3	1995	14	0	8	4	3	12	1	0	3	0	2		1	6		1		1	1	1	1	1	0	0	0	1	14	0	1	1	1	196		0	0	14	0	3	3
3	311805	1		1	2009-02-18	3	1997	12	0	8	4	3	12	1	0	3	0	2		1	6		1		1	1	1	1	1	0	0	0	1	12	0	1	0	1	144		0	0	12	0	3	3
3	311806	0		0	2009-02-18	3	1997	12	0	8	4	3	12	1	0	3	0	2		1	6		1		1	1	1	1	1	0	0	0	1	12	0	1	0	1	144		0	0	12	0	3	3
3	312007	0		0	2009-02-24	3	2000	9	0	12	4	3	11	0	2	3	0	2		1	4		1		1	0	0	0	1	0	0	0	1	9	0	1	0	0	81		0	0	9	0	1	2
3	312008	0		0	2009-02-24	3	2003	6	0	12	4	3	11	0	2	3	0	2		1	4		1		1	0	0	0	1	0	0	0	1	6	0	1	0	0	36		0	0	6	0	1	2
3	312104	0		0	2009-02-18	3	1995	14	0	6	3	3	7	1	2	3	0	1		1	1		1		1	1	1	1	1	1	0	0	1	14	0	1	0	0	196		0	0	14	0	1	3
3	312105	0		0	2009-02-18	3	2001	8	0	6	3	3	7	1	2	3	0	1		1	1		1		1	1	1	1	1	1	0	0	1	8	0	1	0	1	64		0	0	8	0	1	2
3	312106	0		0	2009-02-18	3	2004	5	1	6	3	3	7	1	2	3	0	1		1	1		1		1	1	1	1	1	1	0	0	1	5	0	1	0	1	25		0	0	5	0	1
3	312107	1	1	1	2009-02-18	3	2007	2	0	6	3	3	7	1	2	3	0	1		1	1		1		1	1	1	1	1	1	0	0	1	2	0	1	0	1	4		1	0	2	0	1	1
3	312203	1	1	1	2009-05-07	3	1995	14	1	3	2	1	2	1	0	1	0	1		1	4		1		1	1	0	0	0	0	0	0	1	14	0	1	0	1	196		1	0	14	0	1	3
3	312204	1	1	1	2009-05-07	3	1995	14	0	3	2	1	2	1	0	1	0	1		1	4		1		1	1	0	0	0	0	0	0	1	14	0	1	0	1	196		1	0	14	0	1	3
3	313403	0		0	2009-02-19	3	2002	7	0	2	1	6	0	1	2	1	0	1		1	1		1		1	1	1	0	0	0	0	0	1	7	0	1	0	1	49		0	0	7	0	1	2
3	313404	0		0	2009-02-19	3	2004	5	1	2	1	6	0	1	2	1	0	1		1	1		1		1	1	1	0	0	0	0	0	1	5	0	1	0	1	25		0	0	5	0	1
3	314103	0		0	2009-02-16	3	2000	9	1	2	2	2	1	0	0	1	0	1		1	4		1		1	0	1	0	0	0	0	0	1	9	0	1	0	1	81		0	0	9	0	1	2
3	314306	0		0	2009-02-20	3	2004	5	1	7	3	3	10	1	2	3	0	2		2	6		2		0	1	1	1	1	0	0	0	0	5	0	1	0	1	25		0	0	5	0	3
3	314503	0		0	2009-02-16	3	2003	6	1	3	2	3	1	1	2	1	0	1		1	4		1		1	1	1	0	1	0	0	0	1	6	0	1	0	1	36		0	0	6	0	1	2
3	315003	0		0	2009-02-17	3	2002	7	0	3	2	3	6	1	2	1	0	1		1	2		2		1	1	1	0	1	0	0	0	1	7	0	1	0	0	49		0	0	7	0	1	2
3	315005	1		1	2009-02-17	3	1998	11	1	3	2	3	6	1	2	1	0	1		1	2		2		1	1	1	0	1	0	0	0	1	11	0	1	0	1	121		0	0	11	0	1	3
3	315203	0	0	0	2009-02-19	3	2002	7	0	3	1	5	2	1	1	1	0	1		1	3		1		1	0	1	0	0	0	0	0	1	7	0	1	0	1	49		0	0	7	0	3	2
3	316607	0		0	2009-02-19	3	1997	12	1	8	3	3	11	1	1	1	0	2		2	1		2		1	1	0	0	0	0	0	0	1	12	0	1	0	1	144		0	0	12	0	1	3
3	316704	0	0	0	2009-02-23	3	2004	5	0	5	4	4	8	1	2	4	0	3		1	6		1	2	1	0	0	0	0	0	0	0	1	5	0	1	0	1	25		0	0	5	0	3
3	320104	0		0	2009-02-18	3	1998	11	0	5	3	4	5	1	2	2	2	1		1	4		1		1	0	1	0	0	0	0	0	1	11	0	1	0	1	121		0	0	11	0	1	3
3	320105	0		0	2009-02-18	3	2002	7	1	5	3	4	5	1	2	2	2	1		1	4		1		1	0	1	0	0	0	0	0	1	7	0	1	0	1	49		0	0	7	0	1	2
3	320302	0		0	2009-02-16	3	2001	8	1	3	2	2	5	1	2	3	0	1		1	4		1		1	0	0	0	0	0	0	0	1	8	0	1	0	1	64		0	0	8	0	1	2
3	320503	0		0	2009-02-16	3	2002	7	1	4	3	2	1	1	0	1	0	1		1	3		1		1	0	1	0	0	0	0	0	1	7	0	1	0	0	49		0	0	7	0	3	2
3	320804	1		1	2009-02-16	3	1997	12	1	3	2	4	0	1	2	1	0	1		1	4		1		1	0	1	0	0	0	0	0	1	12	0	1	0	0	144		0	0	12	0	1	3
3	320805	0		0	2009-02-16	3	1999	10	1	3	2	4	0	1	2	1	0	1		1	4		1		1	0	1	0	0	0	0	0	1	10	0	1	0	1	100		0	0	10	0	1	2
3	320806	0	0	0	2009-02-16	3	2002	7	1	3	2	4	0	1	2	1	0	1		1	4		1		1	0	1	0	0	0	0	0	1	7	0	1	0	1	49		0	0	7	0	1	2
3	320904	0		0	2009-02-19	3	2003	6	0	4	2	2	7	1	2	3	0	2		2	1		2		1	1	1	1	1	0	0	1	1	6	0	1	0	1	36		0	0	6	0	1	2
3	321403	0		0	2009-02-25	3	1998	11	0	3	2	5	4	1	2	1	0	1		1	1		1		0	0	0	0	1	0	0	0	0	11	0	1	0	0	121		0	0	11	0	1	3
3	321405	0		0	2009-02-25	3	2003	6	1	3	2	5	4	1	2	1	0	1		1	1		1		0	0	0	0	1	0	0	0	0	6	0	1	0	1	36		0	0	6	0	1	2
3	321408	0		0	2009-02-25	3	1996	13	1	3	2	5	4	1	2	1	0	1		1	1		1		0	0	0	0	1	0	0	0	0	13	0	1	0	0	169		0	0	13	0	1	3
3	321409	0		0	2009-02-25	3	1998	11	0	3	2	5	4	1	2	1	0	1		1	1		1		0	0	0	0	1	0	0	0	0	11	0	1	0	0	121		0	0	11	0	1	3
3	321603	1	1	1	2009-02-16	3	1995	14	0	2	2	4	0	1	1	1	0	1		1	4		1		1	0	1	0	1	0	0	0	1	14	0	1	0	1	196		1	0	14	0	1	3
3	321604	0		0	2009-02-16	3	1997	12	0	2	2	4	0	1	1	1	0	1		1	4		1		1	0	1	0	1	0	0	0	1	12	0	1	1	1	144		0	0	12	0	1	3
3	321605	0		0	2009-02-16	3	2001	8	1	2	2	4	0	1	1	1	0	1		1	4		1		1	0	1	0	1	0	0	0	1	8	0	1	0	1	64		0	0	8	0	1	2
3	321606	0	0	0	2009-02-16	3	2003	6	0	2	2	4	0	1	1	1	0	1		1	4		1		1	0	1	0	1	0	0	0	1	6	0	1	1	1	36		0	0	6	0	1	2
3	321706	0		0	2009-02-19	3	1999	10	0	5	3	3	7	1	2	3	0	1		1	4		2		1	1	1	0	1	0	0	0	1	10	0	1	0	1	100		0	0	10	0	1	2
3	321707	0		0	2009-02-19	3	2002	7	1	5	3	3	7	1	2	3	0	1		1	4		2		1	1	1	0	1	0	0	0	1	7	0	1	0	1	49		0	0	7	0	1	2
3	322003	0		0	2009-02-18	3	2001	8	1	6	2	2	7	0	2	3	0	2		2	6		2		1	1	1	1	0	0	0	0	1	8	0	1	0	1	64		0	0	8	0	3	2
3	322703	0		0	2009-02-20	3	1998	11	0	7	2	3	0	1	2	1	0	1		1	3		1		1	1	1	0	1	0	0	0	1	11	0	1	0	1	121		0	0	11	0	3	3
3	322704	0	0	0	2009-02-20	3	2000	9	0	7	2	3	0	1	2	1	0	1		1	3		1		1	1	1	0	1	0	0	0	1	9	0	1	0	1	81		0	0	9	0	3	2
3	322803	0		0	2009-02-20	3	2000	9	0	3	2	4	5	1	2	1	0	1		1	3		1	2	0	1	1	0	1	0	0	0	0	9	0	1	0	1	81		0	0	9	0	3	2
3	322804	0		0	2009-02-20	3	2002	7	0	3	2	4	5	1	2	1	0	1		1	3		1	2	0	1	1	0	1	0	0	0	0	7	0	1	0	1	49		0	0	7	0	3	2
3	323003	0		0	2009-02-20	3	2000	9	0	5	3	2	5	0	0	1	0	1		1	1		1		1	1	1	0	1	0	0	0	1	9	0	1	0	0	81		0	0	9	0	1	2
3	323105	1	1	1	2009-05-07	3	1995	14	1	2	2	2	1	1	2	1	0	1		1	3		1		1	0	0	0	0	0	0	0	1	14	0	1	1	0	196		1	0	14	0	3	3
3	323204	1	1	1	2009-02-20	3	1996	13	1	3	1	5	1	0	0	1	0	1		1	1		1		0	0	0	0	0	0	0	0	0	13	0	1	0	1	169		1	0	13	0	1	3
3	323205	1	1	1	2009-02-20	3	1996	13	1	3	1	5	1	0	0	1	0	1		1	1		1		0	0	0	0	0	0	0	0	0	13	0	1	0	0	169		1	0	13	0	1	3
3	323207	0		0	2009-02-20	3	2002	7	0	3	1	5	1	0	0	1	0	1		1	1		1		0	0	0	0	0	0	0	0	0	7	0	1	1	0	49		0	0	7	0	1	2
3	323208	0	0	0	2009-02-20	3	2000	9	1	3	1	5	1	0	0	1	0	1		1	1		1		0	0	0	0	0	0	0	0	0	9	0	1			81		0	0	9	0	1	2
3	323210				2009-02-20	3	2006	3	0	3	1	5	1	0	0	1	0	1		1	1		1		0	0	0	0	0	0	0	0	0	3	0	1	0	0	9		0	0	3	0	1	1
3	323403	1	1	1	2009-02-20	3	1996	13	1	6	2	4	6	1	2	3	0	2		1	3		1		0	0	1	0	0	0	0	0	0	13	0	1	0	1	169		1	0	13	0	3	3
3	323504	0		0	2009-02-20	3	1995	14	1	5	4	4	8	1	2	3	0	2		2	3		2		1	1	1	1	1	0	1	0	1	14	0	1	0	1	196		0	0	14	0	3	3
3	323505	0		0	2009-02-20	3	1998	11	1	5	4	4	8	1	2	3	0	2		2	3		2		1	1	1	1	1	0	1	0	1	11	0	1	0	1	121		0	0	11	0	3	3
3	323506	0		0	2009-02-20	3	2002	7	1	5	4	4	8	1	2	3	0	2		2	3		2		1	1	1	1	1	0	1	0	1	7	0	1	0	1	49		0	0	7	0	3	2
3	323511	1		1	2009-04-24	3	1996	13	1	5	4	4	8	1	2	3	0	2		2	3		2		1	1	1	1	1	0	1	0	1	13	0	1	0	0	169		0	0	13	0	3	3
3	323512	1	1	1	2009-04-24	3	1995	14	0	5	4	4	8	1	2	3	0	2		2	3		2		1	1	1	1	1	0	1	0	1	14	0	1	0	1	196		1	0	14	0	3	3
3	323513	1	1	1	2009-04-24	3	1998	11	0	5	4	4	8	1	2	3	0	2		2	3		2		1	1	1	1	1	0	1	0	1	11	0	1	0	0	121		1	0	11	0	3	3
3	323702	0		0	2009-04-24	3	1999	10	0	3	2	5	0	1	2	1	0	1		1	1		1		1	0	0	0	0	0	0	0	1	10	0	1	0	1	100		0	0	10	0	1	2
3	323703	0		0	2009-04-24	3	2001	8	1	3	2	5	0	1	2	1	0	1		1	1		1		1	0	0	0	0	0	0	0	1	8	0	1	0	1	64		0	0	8	0	1	2
3	323905	0		0	2009-02-23	3	1997	12	1	4	3	2	1	1	1	1	0	1		1	1		1		1	0	1	0	1	0	0	0	1	12	0	1	0	1	144		0	0	12	0	1	3
3	323906	0	0	0	2009-02-23	3	1999	10	1	4	3	2	1	1	1	1	0	1		1	1		1		1	0	1	0	1	0	0	0	1	10	0	1	1	0	100		0	0	10	0	1	2
3	324203	0		0	2009-02-23	3	1998	11	0	4	3	4	0	1	1	1	0	1		1	1		1		1	1	1	0	1	0	0	0	1	11	0	1	0	1	121		0	0	11	0	1	3
3	324204	0		0	2009-02-23	3	1999	10	0	4	3	4	0	1	1	1	0	1		1	1		1		1	1	1	0	1	0	0	0	1	10	0	1	0	1	100		0	0	10	0	1	2
3	324205	0	0	0	2009-02-23	3	2001	8	1	4	3	4	0	1	1	1	0	1		1	1		1		1	1	1	0	1	0	0	0	1	8	0	1	0	0	64		0	0	8	0	1	2
3	324209	1	1	1	2009-02-23	3	1996	13	0	4	3	4	0	1	1	1	0	1		1	1		1		1	1	1	0	1	0	0	0	1	13	0	1	0	1	169		1	0	13	0	1	3
3	324603	0	0	0	2009-02-18	3	1997	12	1	4	3	3	0	0	0	1	0	1		1	1		1		1	0	0	0	0	0	0	0	1	12	0	1	1	0	144		0	0	12	0	1	3
3	324605	0		0	2009-02-18	3	2001	8	0	4	3	3	0	0	0	1	0	1		1	1		1		1	0	0	0	0	0	0	0	1	8	0	1	0	0	64		0	0	8	0	1	2
3	324606	0		0	2009-02-18	3	2003	6	0	4	3	3	0	0	0	1	0	1		1	1		1		1	0	0	0	0	0	0	0	1	6	0	1	0	0	36		0	0	6	0	1	2
3	324704	0		0	2009-02-24	3	1995	14	1	4	3	4	4	1	2	1	0	1		1	4		1		1	0	0	0	0	0	0	0	1	14	0	1	0	0	196		0	0	14	0	1	3
3	324705	0		0	2009-02-24	3	2000	9	1	4	3	4	4	1	2	1	0	1		1	4		1		1	0	0	0	0	0	0	0	1	9	0	1	1	0	81		0	0	9	0	1	2
3	324706	0		0	2009-02-24	3	2004	5	1	4	3	4	4	1	2	1	0	1		1	4		1		1	0	0	0	0	0	0	0	1	5	0	1	0	1	25		0	0	5	0	1
3	325002	0		0	2009-02-24	3	2002	7	1	3	2	3	0	1	2	1	0	1		1	3		1		1	0	0	0	0	0	0	0	1	7	0	1	0	0	49		0	0	7	0	3	2
3	325404	1	2	1	2009-03-03	3	1997	12	1	5	3	3	6	1	2	3	0	1		1	4		1		1	1	1	1	1	0	0	0	1	12	0	1	0	0	144		0	0	12	1	1	3
3	325405	0		0	2009-03-03	3	2000	9	0	5	3	3	6	1	2	3	0	1		1	4		1		1	1	1	1	1	0	0	0	1	9	0	1	0	0	81		0	0	9	0	1	2
1	400503	0		0	2009-05-11	4	1999	10	0	4	2	2	2	1	2	1	0	1		1	1		1		1	0	0	0	0	0	0	0	1	10	0	1	1	1	100		0	0	10	0	1	2
1	400603	0		0	2009-05-11	4	1997	12	0	2	1	3	0	0	1	1	0	1		1	1		1		0	0	1	0	0	0	0	0	0	12	0	1	0	1	144		0	0	12	0	1	3
1	401106	0		0	2009-05-12	4	1996	13	1	6	5	2	8	0	0	2	0	1		1	1		1		1	0	1	0	1	0	0	0	1	13	0	1	0	1	169		0	0	13	0	1	3
1	401107	0		0	2009-05-12	4	2000	9	1	6	5	2	8	0	0	2	0	1		1	1		1		1	0	1	0	1	0	0	0	1	9	0	1	0	0	81		0	0	9	0	1	2
1	401212	0		0	2009-05-12	4	1996	13	0	8	5	4	16	0	0	2	0	2		1	1		2		1	0	1	0	1	0	0	0	1	13	0	1	0	1	169		0	0	13	0	1	3
1	401213	0		0	2009-05-12	4	1996	13	0	8	5	4	16	0	0	2	0	2		1	1		2		1	0	1	0	1	0	0	0	1	13	0	1	0	1	169		0	0	13	0	1	3
1	401304	0		0	2009-05-12	4	1999	10	1	4	3	2	7	1	1	2	0	2		1	1		1		1	0	0	0	0	0	0	0	1	10	0	1	0	1	100		0	0	10	0	1	2
1	401305	0		0	2009-05-12	4	1999	10	0	4	3	2	7	1	1	2	0	2		1	1		1		1	0	0	0	0	0	0	0	1	10	0	1	0	0	100		0	0	10	0	1	2
1	401404	0		0	2009-05-12	4	1999	10	1	7	4	5	11	1	1	3	0	2		1	1		2		1	1	1	1	1	1	0	0	1	10	0	1	1	2	100		0	0	10	0	1	2
1	401407	0		0	2009-05-12	4	1998	11	0	7	4	5	11	1	1	3	0	2		1	1		2		1	1	1	1	1	1	0	0	1	11	0	1	0	2	121		0	0	11	0	1	3
1	401504	0		0	2009-05-26	4	1999	10	1	3	2	3	0	0	0	1	0	1		1	2		1		1	0	0	0	0	0	0	0	1	10	0	1	0	1	100		0	0	10	0	1	2
1	401505	0		0	2009-05-26	4	2004	5	0	3	2	3	0	0	0	1	0	1		1	2		1		1	0	0	0	0	0	0	0	1	5	0	1	0	1	25		0	0	5	0	1
1	401703	0		0	2009-05-15	4	1998	11	1	4	3	3	2	1	1	1	0	1		1	1		1		1	0	0	0	0	0	0	0	1	11	0	1	0	0	121		0	0	11	0	1	3
1	401704	0		0	2009-05-15	4	2000	9	0	4	3	3	2	1	1	1	0	1		1	1		1		1	0	0	0	0	0	0	0	1	9	0	1	0	0	81		0	0	9	0	1	2
1	401707	0		0	2009-05-15	4	1995	14	1	4	3	3	2	1	1	1	0	1		1	1		1		1	0	0	0	0	0	0	0	1	14	0	1	0	0	196		0	0	14	0	1	3
1	401803	0		0	2009-05-16	4	1996	13	1	4	3	3	2	0	0	1	0	1		1	1		1		1	1	1	0	1	0	0	0	1	13	0	1	0	1	169		0	0	13	0	1	3
1	402504	0		0	2009-05-17	4	1996	13	0	2	1	6	0	1	2	1	0	1		1	2		1		1	0	0	0	0	0	0	0	1	13	0	1	0	1	169		0	0	13	0	1	3
1	402505	0	0	0	2009-05-17	4	1998	11	0	2	1	6	0	1	2	1	0	1		1	2		1		1	0	0	0	0	0	0	0	1	11	0	1	0	1	121		0	0	11	0	1	3
1	402605	1	3	1	2009-05-16	4	1998	11	1	4	3	2	6	1	2	3	0	2		1	3		2		1	0	1	0	1	0	0	0	1	11	0	1	0	2	121		0	0	11	0	3	3
1	402606	0	0	0	2009-05-16	4	1997	12	0	4	3	2	6	1	2	3	0	2		1	3		2		1	0	1	0	1	0	0	0	1	12	0	1	0	1	144		0	0	12	0	3	3
1	402707	0		0	2009-05-14	4	1999	10	1	5	4	2	3	0	0	1	0	1		1	2		1		1	0	0	0	0	0	0	0	1	10	0	1	0	0	100		0	0	10	0	1	2
1	402805	0		0	2009-05-16	4	1997	12	0	4	3	3	8	0	2	1	0	1		1	2		1		1	0	1	0	0	0	0	0	1	12	0	1	0	0	144		0	0	12	0	1	3
1	403203	0	0	0	2009-05-14	4	2004	5	0	4	4	4	7	0	0	1	0	1		1	2		1		1	0	0	0	0	0	0	0	1	5	0	1	0	1	25		0	0	5	0	1
1	403305	0		0	2009-05-26	4	2001	8	1	4	3	2	8	0	1	3	0	2		1	2		2		1	1	1	0	1	0	0	0	1	8	0	1	1	1	64		0	0	8	0	1	2
1	403506	0		0	2009-05-17	4	1997	12	1	2	2	4	1	0	0	1	0	1		1	2		1		1	0	0	0	0	0	0	0	1	12	0	1	1	1	144		0	0	12	0	1	3
1	404103	0		0	2009-05-18	4	1995	14	0	5	3	3	7	0	2	3	0	2		1	2		2		1	1	1	0	0	0	1	0	1	14	0	1	0	1	196		0	0	14	0	1	3
1	404104	0		0	2009-05-18	4	1995	14	1	5	3	3	7	0	2	3	0	2		1	2		2		1	1	1	0	0	0	1	0	1	14	0	1	0	1	196		0	0	14	0	1	3
1	404105	0		0	2009-05-18	4	1998	11	1	5	3	3	7	0	2	3	0	2		1	2		2		1	1	1	0	0	0	1	0	1	11	0	1	0	0	121		0	0	11	0	1	3
1	404108	0		0	2009-05-18	4	1996	13	1	5	3	3	7	0	2	3	0	2		1	2		2		1	1	1	0	0	0	1	0	1	13	0	1	1	1	169		0	0	13	0	1	3
1	404802	0		0	2009-05-21	4	1999	10	1	3	1	4	0	0	0	1	0	1		1	2		1		1	0	0	0	0	0	0	0	1	10	0	1	0	1	100		0	0	10	0	1	2
1	404803	0		0	2009-05-21	4	2001	8	0	3	1	4	0	0	0	1	0	1		1	2		1		1	0	0	0	0	0	0	0	1	8	0	1	0	1	64		0	0	8	0	1	2
1	404805	0		0	2009-05-21	4	2003	6	1	3	1	4	0	0	0	1	0	1		1	2		1		1	0	0	0	0	0	0	0	1	6	0	1	0	1	36		0	0	6	0	1	2
1	405003	0		0	2009-05-21	4	1996	13	1	2	2	4	2	0	0	1	0	1		1	1		1		1	0	1	0	0	0	0	0	1	13	0	1	1	1	169		0	0	13	0	1	3
1	405103	0		0	2009-05-22	4	2003	6	0	3	2	3	0	1	0	1	0	1		1	2		1		1	1	1	0	1	0	0	0	1	6	0	1	0	1	36		0	0	6	0	1	2
1	405203	0		0	2009-05-20	4	2000	9	0	3	2	3	3	1	2	1	0	1		1	2		1		1	1	0	0	1	0	0	0	1	9	0	1	0	1	81		0	0	9	0	1	2
1	405404	0		0	2009-05-20	4	1997	12	0	3	2	2	3	1	2	1	0	1		1	2		1		1	1	1	0	1	0	0	0	1	12	0	1	0	1	144		0	0	12	0	1	3
1	405905	0		0	2009-05-21	4	1999	10	0	6	4	4	6	0	0	1	0	1		1	2		1		1	0	1	0	0	0	0	0	1	10	0	1	1	1	100		0	0	10	0	1	2
1	406203	0		0	2009-06-08	4	1997	12	0	4	3	3	4	1	0	1	0	1		1	2		1		1	0	0	0	0	0	0	0	1	12	0	1	0	1	144		0	0	12	0	1	3
1	406204	0	1	1	2009-06-08	4	1997	12	0	4	3	3	4	1	0	1	0	1		1	2		1		1	0	0	0	0	0	0	0	1	12	0	1	1	1	144		1	0	12	0	1	3
1	406303		1	1	2009-05-21	4	1997	12	0	6	4	2	14	0	0	3	0	1		1	2		1		1	1	0	0	1	0	0	0	1	12	0	1	1	1	144		1	0	12	0	1	3
1	406305	0		0	2009-05-21	4	2004	5	0	6	4	2	14	0	0	3	0	1		1	2		1		1	1	0	0	1	0	0	0	1	5	0	1	0	0	25		0	0	5	0	1
1	406404	0		0	2009-06-08	4	2001	8	0	8	7	3	10	0	2	3	0	2		2	2		1		1	1	1	0	1	0	0	0	1	8	0	1	0	1	64		0	0	8	0	1	2
1	406504	0		0	2009-05-21	4	2004	5	0	5	4	4	9	0	1	3	0	2		1	2		2		1	0	0	0	0	0	0	0	1	5	0	1	0	1	25		0	0	5	0	1
1	407505	0		0	2009-05-21	4	2004	5	1	4	2	4	3	1	2	1	0	1		1	2		1		1	0	1	0	1	0	0	0	1	5	0	1	0	1	25		0	0	5	0	1
1	408503	0	0	0	2009-05-20	4	1996	13	1	6	5	3	10	1	2	3	0	2		1	3		3		1	1	1	1	1	0	0	1	1	13	0	1	0	1	169		0	0	13	0	3	3
1	408604	1	3	1	2009-05-20	4	1995	14	0	4	3	3	3	1	2	2	0	1		1	2		1		1	0	0	0	0	0	0	0	1	14	0	1	0	1	196		0	0	14	0	1	3
1	408605	0		0	2009-05-20	4	2002	7	0	4	3	3	3	1	2	2	0	1		1	2		1		1	0	0	0	0	0	0	0	1	7	0	1	1	1	49		0	0	7	0	1	2
1	409404	0		0	2009-05-19	4	2000	9	0	3	2	3	0	1	2	1	0	1		1	2		1		1	0	0	0	0	0	0	0	1	9	0	1	1	0	81		0	0	9	0	1	2
1	410102	0	0	0	2009-05-19	4	2001	8	1	1	1	4	1	0	0	2	0	1		1	2		1		0	0	0	0	0	0	0	0	0	8	0	1	1	1	64		0	0	8	0	1	2
1	410204	0		0	2009-05-18	4	2000	9	1	4	3	2	2	0	0	1	0	1		1	2		1		1	0	0	0	0	0	0	0	1	9	0	1	1	0	81		0	0	9	0	1	2
1	410306	0		0	2009-05-20	4	2000	9	1	8	6	5	13	0	0	3	0	2		1	2		2		1	1	1	0	1	0	0	0	1	9	0	1	0	1	81		0	0	9	0	1	2
1	410604	0		0	2009-05-21	4	1996	13	1	4	3	6	6	1	2	3	0	1		1	2		1		1	1	0	0	0	0	0	0	1	13	0	1	0	2	169		0	0	13	0	1	3
1	410609	0		0	2009-05-21	4	1996	13	1	4	3	6	6	1	2	3	0	1		1	2		1		1	1	0	0	0	0	0	0	1	13	0	1	0	0	169		0	0	13	0	1	3
1	410610	0		0	2009-05-21	4	2001	8	1	4	3	6	6	1	2	3	0	1		1	2		1		1	1	0	0	0	0	0	0	1	8	0	1	0	0	64		0	0	8	0	1	2
1	410611	0		0	2009-05-21	4	1998	11	1	4	3	6	6	1	2	3	0	1		1	2		1		1	1	0	0	0	0	0	0	1	11	0	1	0	1	121		0	0	11	0	1	3
1	411105	0		0	2009-05-18	4	1999	10	1	4	4	4	2	1	2	1	0	1		1	2		1		1	0	0	0	0	0	0	0	1	10	0	1	0	1	100		0	0	10	0	1	2
1	411805	0		0	2009-05-21	4	2001	8	1	4	2	5	6	0	1	3	0	2		1	2		1		1	1	1	0	0	0	0	0	1	8	0	1	0	1	64		0	0	8	0	1	2
1	411806	0		0	2009-05-21	4	2001	8	0	4	2	5	6	0	1	3	0	2		1	2		1		1	1	1	0	0	0	0	0	1	8	0	1	0	1	64		0	0	8	0	1	2
1	412404	0		0	2009-05-16	4	1997	12	0	5	4	2	5	1	2	1	0	1		1	2		1		1	0	0	0	0	0	0	0	1	12	0	1	0	1	144		0	0	12	0	1	3
1	412503	0		0	2009-05-16	4	2002	7	1	4	4	3	1	0	0	1	0	1		1	2		1		0	0	1	0	1	0	0	0	0	7	0	1	0	1	49		0	0	7	0	1	2
1	412505	0		0	2009-05-16	4	1995	14	1	4	4	3	1	0	0	1	0	1		1	2		1		0	0	1	0	1	0	0	0	0	14	0	1	0	1	196		0	0	14	0	1	3
1	412506	0		0	2009-05-16	4	1995	14	1	4	4	3	1	0	0	1	0	1		1	2		1		0	0	1	0	1	0	0	0	0	14	0	1	1	1	196		0	0	14	0	1	3
1	412802	1		1	2009-05-28	4	1995	14	0	2	1	3	1	1	2	3	0	2		1	2		1		1	0	0	0	0	0	0	0	1	14	0	1	0	1	196		0	0	14	0	1	3
1	413403	0		0	2009-05-22	4	1995	14	1	4	4	5	4	1	0	1	0	1		1	3		1		1	0	0	0	0	0	0	0	1	14	0	1	0	1	196		0	0	14	0	3	3
1	413404	0		0	2009-05-22	4	2001	8	0	4	4	5	4	1	0	1	0	1		1	3		1		1	0	0	0	0	0	0	0	1	8	0	1	1	1	64		0	0	8	0	3	2
1	413405	0		0	2009-10-27	4	1996	13	1	4	4	5	4	1	0	1	0	1		1	3		1		1	0	0	0	0	0	0	0	1	13	0	1	1	1	169		0	0	13	0	3	3
1	413702	0	0	0	2009-06-16	4	1999	10	0	2	1	2	2	1	2	1	0	1		1	2		1		1	1	1	0	1	0	0	0	1	10	0	1	0	0	100		0	0	10	0	1	2
1	414003	1	3	1	2009-05-26	4	2008	1	1	2	2	2	0	1	0	1	0	1		1	2		1		1	0	0	0	0	0	0	0	1	1	0	1			1		0	0	1	0	1	1
1	414406	0		0	2009-05-26	4	2002	7	1	4	3	3	5	0	0	3	0	1		1	2		1		1	0	0	0	0	0	0	0	1	7	0	1	0	1	49		0	0	7	0	1	2
1	414703	0		0	2009-05-26	4	1995	14	0	4	2	3	6	1	2	1	0	1		1	3		1		1	0	0	0	0	0	0	0	1	14	0	1	0	1	196		0	0	14	0	3	3
1	414704	0		0	2009-05-26	4	2000	9	0	4	2	3	6	1	2	1	0	1		1	3		1		1	0	0	0	0	0	0	0	1	9	0	1	0	1	81		0	0	9	0	3	2
1	414705	0		0	2009-05-26	4	2003	6	0	4	2	3	6	1	2	1	0	1		1	3		1		1	0	0	0	0	0	0	0	1	6	0	1	0	2	36		0	0	6	0	3	2
1	415007	0		0	2009-06-04	4	2002	7	0	4	3	3	2	1	2	1	0	1		1	2		1		1	0	0	0	1	0	0	0	1	7	0	1	0	2	49		0	0	7	0	1	2
1	415507	0		0	2009-05-26	4	2002	7	1	4	3	3	1	1	0	1	0	1		1	2		1		1	0	1	0	1	0	0	0	1	7	0	1	1	1	49		0	0	7	0	1	2
1	415703	0		0	2009-05-27	4	1996	13	1	2	2	2	2	1	2	1	0	1		1	2		1		1	0	1	0	1	0	0	0	1	13	0	1	0	2	169		0	0	13	0	1	3
1	415704	0		0	2009-05-27	4	1999	10	0	2	2	2	2	1	2	1	0	1		1	2		1		1	0	1	0	1	0	0	0	1	10	0	1	0	2	100		0	0	10	0	1	2
1	416403	0		0	2009-05-29	4	2000	9	0	5	3	2	5	1	1	1	0	1		1	2		1		1	0	1	0	0	0	0	0	1	9	0	1	0	1	81		0	0	9	0	1	2
1	416406	0		0	2009-05-29	4	1995	14	0	5	3	2	5	1	1	1	0	1		1	2		1		1	0	1	0	0	0	0	0	1	14	0	1	0	1	196		0	0	14	0	1	3
1	416804	0		0	2009-06-05	4	2001	8	1	4	3	6	4	0	0	1	0	1		1	2		1		1	0	0	0	0	0	0	0	1	8	0	1	1	1	64		0	0	8	0	1	2
1	416805	0		0	2009-06-05	4	2001	8	1	4	3	6	4	0	0	1	0	1		1	2		1		1	0	0	0	0	0	0	0	1	8	0	1	1	1	64		0	0	8	0	1	2
1	416806	0		0	2009-06-05	4	2002	7	1	4	3	6	4	0	0	1	0	1		1	2		1		1	0	0	0	0	0	0	0	1	7	0	1	0	1	49		0	0	7	0	1	2
1	416808	0		0	2009-10-27	4	1999	10	0	4	3	6	4	0	0	1	0	1		1	2		1		1	0	0	0	0	0	0	0	1	10	0	1	0	1	100		0	0	10	0	1	2
1	417205	0		0	2009-05-29	4	1997	12	0	6	4	3	4	1	0	1	0	1		1	2		2		1	0	1	0	1	0	0	0	1	12	0	1	0	1	144		0	0	12	0	1	3
1	417904	0		0	2009-05-27	4	1997	12	1	5	3	4	6	0	0	1	0	1		1	2		1		1	1	1	0	0	0	0	0	1	12	0	1	1	1	144		0	0	12	0	1	3
1	417905	0		0	2009-05-27	4	2002	7	1	5	3	4	6	0	0	1	0	1		1	2		1		1	1	1	0	0	0	0	0	1	7	0	1	1	1	49		0	0	7	0	1	2
1	418005	0		0	2009-06-10	4	1997	12	1	6	5	2	12	1	1	3	0	2		1	2		1		1	0	0	0	0	0	0	0	1	12	0	1	0	1	144		0	0	12	0	1	3
1	418008	1	2	1	2009-06-10	4	1995	14	0	6	5	2	12	1	1	3	0	2		1	2		1		1	0	0	0	0	0	0	0	1	14	0	1	1	1	196		0	0	14	1	1	3
1	418204	0		0	2009-06-24	4	1999	10	0	3	2	2	0	1	2	1	0	1		1	2		1		1	0	1	0	0	0	0	0	1	10	0	1	0	1	100		0	0	10	0	1	2
1	418605	0		0	2009-06-03	4	1999	10	0	4	2	3	0	1	1	1	0	1		1	3		1		1	1	1	0	1	0	0	0	1	10	0	1	0	1	100		0	0	10	0	3	2
1	418606	0	3	1	2009-06-03	4	1999	10	1	4	2	3	0	1	1	1	0	1		1	3		1		1	1	1	0	1	0	0	0	1	10	0	1	0	1	100		0	0	10	0	3	2
1	418802	0		0	2009-05-28	4	1996	13	0	6	3	3	7	1	0	3	0	1		1	2		1		1	1	1	0	1	0	0	0	1	13	0	1	0	0	169		0	0	13	0	1	3
1	418803	0		0	2009-05-28	4	1997	12	0	6	3	3	7	1	0	3	0	1		1	2		1		1	1	1	0	1	0	0	0	1	12	0	1	0	0	144		0	0	12	0	1	3
1	418804	0		0	2009-05-28	4	2002	7	0	6	3	3	7	1	0	3	0	1		1	2		1		1	1	1	0	1	0	0	0	1	7	0	1	1	0	49		0	0	7	0	1	2
1	419004	1	3	1	2009-05-27	4	1997	12	1	4	4	3	2	0	2	1	0	1		1	2		2		1	0	1	0	0	0	0	0	1	12	0	1	1	1	144		0	0	12	0	1	3
1	419005	0		0	2009-05-27	4	1999	10	1	4	4	3	2	0	2	1	0	1		1	2		2		1	0	1	0	0	0	0	0	1	10	0	1	0	0	100		0	0	10	0	1	2
1	419006	0		0	2009-05-27	4	2004	5	0	4	4	3	2	0	2	1	0	1		1	2		2		1	0	1	0	0	0	0	0	1	5	0	1	0	0	25		0	0	5	0	1
1	419010	0		0	2009-10-27	4	1999	10	1	4	4	3	2	0	2	1	0	1		1	2		2		1	0	1	0	0	0	0	0	1	10	0	1	0	0	100		0	0	10	0	1	2
1	419506	0		0	2009-05-28	4	2001	8	1	3	2	2	0	0	0	1	0	1		1	2		1		1	0	1	0	0	0	0	0	1	8	0	1	0	1	64		0	0	8	0	1	2
1	419507	0		0	2009-05-28	4	2004	5	1	3	2	2	0	0	0	1	0	1		1	2		1		1	0	1	0	0	0	0	0	1	5	0	1	0	1	25		0	0	5	0	1
1	420503	0		0	2009-06-08	4	1996	13	0	4	3	2	6	0	2	1	0	1		1	3		1		1	1	0	0	1	0	0	0	1	13	0	1	0	1	169		0	0	13	0	3	3
1	421203	0		0	2009-05-29	4	1997	12	1	5	4	2	6	1	2	1	0	1		1	3		1		1	0	0	0	0	0	0	0	1	12	0	1	0	1	144		0	0	12	0	3	3
1	421408	0		0	2009-05-28	4	2000	9	1	5	4	3	1	1	0	1	0	1		1	2		1		1	0	0	0	0	0	0	0	1	9	0	1	0	1	81		0	0	9	0	1	2
1	421506	0		0	2009-05-27	4	2001	8	1	4	4	4	5	1	2	1	0	1		2	3		1		1	1	0	0	0	0	0	0	1	8	0	1	0	1	64		0	0	8	0	3	2
1	421508	0		0	2009-05-27	4	2003	6	1	4	4	4	5	1	2	1	0	1		2	3		1		1	1	0	0	0	0	0	0	1	6	0	1	0	2	36		0	0	6	0	3	2
1	421607	0		0	2009-05-28	4	1996	13	0	6	5	5	4	1	2	1	0	1		1	3		1		1	1	1	0	0	0	0	0	1	13	0	1	0	2	169		0	0	13	0	3	3
1	421608	0		0	2009-05-28	4	1997	12	0	6	5	5	4	1	2	1	0	1		1	3		1		1	1	1	0	0	0	0	0	1	12	0	1	0	1	144		0	0	12	0	3	3
1	421706	0	3	1	2009-05-27	4	1995	14	1	7	3	6	6	0	0	1	0	1		1	3		3		1	0	0	0	0	0	0	0	1	14	0	1	0	1	196		0	0	14	0	3	3
1	421707	0		0	2009-05-27	4	1998	11	1	7	3	6	6	0	0	1	0	1		1	3		3		1	0	0	0	0	0	0	0	1	11	0	1	1	1	121		0	0	11	0	3	3
1	421708	0		0	2009-05-27	4	2002	7	0	7	3	6	6	0	0	1	0	1		1	3		3		1	0	0	0	0	0	0	0	1	7	0	1	0	0	49		0	0	7	0	3	2
1	422405	0		0	2009-05-29	4	1995	14	1	8	5	4	7	1	2	3	0	2		1	3		3		1	1	0	1	1	0	0	1	1	14	0	1	0	1	196		0	0	14	0	3	3
1	423009	0		0	2009-06-02	4	2000	9	0	16	5	3	10	1	2	3	0	2		1	1		1		1	0	1	0	1	0	0	0	1	9	0	1	0	1	81		0	0	9	0	1	2
1	424703	0		0	2009-06-03	4	1996	13	1	5	3	2	5	1	2	1	0	1		1	3		1		1	1	0	0	0	0	0	0	1	13	0	1	0	1	169		0	0	13	0	3	3
1	424904	0		0	2009-06-03	4	1996	13	0	6	2	2	6	1	2	1	0	1		1	3		1		1	0	0	0	0	0	0	0	1	13	0	1	1	0	169		0	0	13	0	3	3
1	425001	0		0	2009-06-03	4	1999	10	1	4	3	4	6	0	0	1	0	1		1	2		2		1	1	1	1	1	0	0	0	1	10	0	1	0	1	100		0	0	10	0	1	2
1	425103	0		0	2009-05-16	4	2000	9	1	4	2	4	2	1	2	1	0	1		1	2		1		1	1	1	0	0	0	0	0	1	9	0	1	0	2	81		0	0	9	0	1	2
1	425104	0		0	2009-05-16	4	2001	8	0	4	2	4	2	1	2	1	0	1		1	2		1		1	1	1	0	0	0	0	0	1	8	0	1	0	1	64		0	0	8	0	1	2
1	425403	0		0	2009-06-04	4	1999	10	1	3	2	2	0	0	2	1	0	1		1	3		1		1	0	1	0	1	0	0	0	1	10	0	1	0	0	100		0	0	10	0	3	2
1	425404	0		0	2009-06-04	4	2001	8	0	3	2	2	0	0	2	1	0	1		1	3		1		1	0	1	0	1	0	0	0	1	8	0	1	0	1	64		0	0	8	0	3	2
1	425704	0		0	2009-06-03	4	1999	10	0	4	3	2	6	0	1	1	0	1		1	3		1		1	0	0	0	0	0	0	0	1	10	0	1	0	0	100		0	0	10	0	3	2
1	426003	1		1	2009-06-04	4	1995	14	0	6	4	3	5	1	2	3	0	1		1	3		2		1	1	1	0	1	0	0	0	1	14	0	1	0	1	196		0	0	14	0	3	3
1	427104	0		0	2009-06-04	4	2000	9	1	3	2	3	2	1	2	1	0	1		1	2		1		1	0	0	0	0	0	0	0	1	9	0	1	0	1	81		0	0	9	0	1	2
1	427205	0		0	2009-06-04	4	2001	8	1	4	3	3	6	1	0	1	0	1		1	3		1		1	0	1	0	1	0	0	0	1	8	0	1	0	1	64		0	0	8	0	3	2
1	427602	0		0	2009-06-04	4	1997	12	1	2	1	2	0	0	0	1	0	1		1	3		1		1	0	0	0	0	0	0	0	1	12	0	1	0	1	144		0	0	12	0	3	3
1	427907	0		0	2009-06-04	4	2001	8	1	2	1	5	3	1	2	1	0	1		1	2		1		1	0	0	0	0	0	0	0	1	8	0	1	0	1	64		0	0	8	0	1	2
1	428104	0		0	2009-06-04	4	1999	10	0	2	2	5	0	0	0	1	0	1		1	2		1		1	0	0	0	0	0	0	0	1	10	0	1	0	1	100		0	0	10	0	1	2
1	428105	0		0	2009-06-04	4	2000	9	0	2	2	5	0	0	0	1	0	1		1	2		1		1	0	0	0	0	0	0	0	1	9	0	1	0	1	81		0	0	9	0	1	2
1	428207	0		0	2009-06-05	4	1998	11	1	5	4	3	3	0	0	1	0	1		1	1		1		1	0	0	0	0	0	0	0	1	11	0	1	0	1	121		0	0	11	0	1	3
1	428603	0		0	2009-06-05	4	1999	10	1	10	7	3	10	1	1	1	0	2		1	2		2		1	1	1	1	1	1	0	0	1	10	0	1	0	0	100		0	0	10	0	1	2
1	428604	0		0	2009-06-05	4	1999	10	0	10	7	3	10	1	1	1	0	2		1	2		2		1	1	1	1	1	1	0	0	1	10	0	1	0	2	100		0	0	10	0	1	2
1	428610	1		1	2009-06-05	4	1996	13	1	10	7	3	10	1	1	1	0	2		1	2		2		1	1	1	1	1	1	0	0	1	13	0	1	1	0	169		0	0	13	0	1	3
1	428803	0		0	2009-06-05	4	2001	8	1	1	1	4	0	0	2	1	0	1		1	2		1		1	0	1	0	1	0	0	0	1	8	0	1	0	0	64		0	0	8	0	1	2
1	429202	0		0	2009-06-05	4	1999	10	0	4	2	3	0	1	2	1	0	1		1	2		1		1	0	0	0	0	0	0	0	1	10	0	1	1	1	100		0	0	10	0	1	2
1	429203	0		0	2009-06-05	4	1999	10	0	4	2	3	0	1	2	1	0	1		1	2		1		1	0	0	0	0	0	0	0	1	10	0	1	0	1	100		0	0	10	0	1	2
1	430202	0		0	2009-05-29	4	1996	13	0	4	1	4	6	1	2	1	0	1		1	2		1		1	0	0	0	0	0	0	0	1	13	0	1	0	1	169		0	0	13	0	1	3
1	430203	0		0	2009-05-29	4	1999	10	1	4	1	4	6	1	2	1	0	1		1	2		1		1	0	0	0	0	0	0	0	1	10	0	1	0	1	100		0	0	10	0	1	2
1	430402	0		0	2009-05-21	4	1995	14	0	4	3	1	0	0	0	1	0	1		1	2		1		1	0	0	0	0	0	0	0	1	14	0	1	0	0	196		0	0	14	0	1	3
1	431404				2009-06-24	4	1995	14	0	4	3	3	1	0	0	1	0	1		1	2		1		1	1	1	0	0	0	0	0	1	14	0	1	0	1	196		0	0	14	0	1	3
1	431605	0		0	2009-06-16	4	1998	11	1	2	2	4	3	1	2	3	0	1		2	2		2		1	0	1	0	0	0	0	0	1	11	0	1	0	1	121		0	0	11	0	1	3
1	431606	0		0	2009-06-16	4	1999	10	0	2	2	4	3	1	2	3	0	1		2	2		2		1	0	1	0	0	0	0	0	1	10	0	1	0	1	100		0	0	10	0	1	2
1	431608	1	1	1	2009-10-27	4	1996	13	0	2	2	4	3	1	2	3	0	1		2	2		2		1	0	1	0	0	0	0	0	1	13	0	1	0	1	169		1	0	13	0	1	3
1	433203	0		0	2009-05-14	4	2000	9	0	5	3	6	8	1	1	2	0	2		2	2		4		1	1	1	1	1	0	0	0	1	9	0	1	0	2	81		0	0	9	0	1	2
1	433204	0		0	2009-05-14	4	2003	6	0	5	3	6	8	1	1	2	0	2		2	2		4		1	1	1	1	1	0	0	0	1	6	0	1	0	0	36		0	0	6	0	1	2
1	433206	0		0	2009-05-14	4	1997	12	1	5	3	6	8	1	1	2	0	2		2	2		4		1	1	1	1	1	0	0	0	1	12	0	1	0	0	144		0	0	12	0	1	3
1	434003	0		0	2009-06-08	4	2000	9	1	4	3	4	0	1	2	1	0	1		1	2		1		1	0	1	0	1	0	0	0	1	9	0	1	0	1	81		0	0	9	0	1	2
1	434008	0		0	2009-10-27	4	1997	12	0	4	3	4	0	1	2	1	0	1		1	2		1		1	0	1	0	1	0	0	0	1	12	0	1	0	1	144		0	0	12	0	1	3
1	434405	1	2	1	2009-05-27	4	2002	7	1	3	2	4	2	1	2	3	0	2		1	2		1		1	0	1	0	0	0	0	0	1	7	0	1	0	0	49		0	0	7	1	1	2
1	435002	0		0	2009-05-28	4	1997	12	0	3	2	4	0	0	0	1	0	1		1	2		1		1	0	1	0	0	0	0	0	1	12	0	1	0	1	144		0	0	12	0	1	3
1	435003	0		0	2009-05-28	4	1998	11	1	3	2	4	0	0	0	1	0	1		1	2		1		1	0	1	0	0	0	0	0	1	11	0	1	1	1	121		0	0	11	0	1	3
1	435004	0		0	2009-05-28	4	1999	10	0	3	2	4	0	0	0	1	0	1		1	2		1		1	0	1	0	0	0	0	0	1	10	0	1	1	1	100		0	0	10	0	1	2
1	435703	0		0	2009-05-29	4	2000	9	0	4	2	3	2	1	2	1	0	1		1	2		1		1	1	0	0	0	0	0	0	1	9	0	1	0	1	81		0	0	9	0	1	2
1	435704	0		0	2009-05-29	4	2003	6	1	4	2	3	2	1	2	1	0	1		1	2		1		1	1	0	0	0	0	0	0	1	6	0	1	0	1	36		0	0	6	0	1	2
1	435706		1	1	2009-05-29	4	1996	13	0	4	2	3	2	1	2	1	0	1		1	2		1		1	1	0	0	0	0	0	0	1	13	0	1	0	1	169		1	0	13	0	1	3
1	436103	1		1	2009-05-28	4	1995	14	0	4	2	2	7	1	2	3	0	2		2	3		3		1	1	1	1	1	0	0	1	1	14	0	1	0	0	196		0	0	14	0	3	3
1	436303	0		0	2009-06-11	4	1998	11	0	2	1	5	2	1	0	1	0	1		1	2		1		1	0	0	0	0	0	0	0	1	11	0	1	1	0	121		0	0	11	0	1	3
1	436503	0		0	2009-05-21	4	2000	9	1	5	4	3	5	1	0	1	0	1		1	2		1		1	1	0	0	0	0	0	0	1	9	0	1	0	1	81		0	0	9	0	1	2
1	436504	0		0	2009-05-21	4	2002	7	1	5	4	3	5	1	0	1	0	1		1	2		1		1	1	0	0	0	0	0	0	1	7	0	1	0	1	49		0	0	7	0	1	2
1	436704	0		0	2009-06-02	4	1996	13	1	6	2	3	6	1	2	1	0	2		1	1		1		1	0	0	0	0	0	0	1	1	13	0	1	0	0	169		0	0	13	0	1	3
1	436903	0		0	2009-06-02	4	1998	11	0	4	3	2	2	1	2	1	0	1		1	2		1		1	1	0	0	0	0	0	0	1	11	0	1	0	1	121		0	0	11	0	1	3
1	437006	0		0	2009-06-02	4	2004	5	1	3	2	4	1	0	1	1	0	1		1	1		1		0	1	1	0	1	0	0	0	0	5	0	1	0	0	25		0	0	5	0	1
1	437409	0		0	2009-06-03	4	2003	6	1	4	3	5	5	0	2	1	0	1		1	2		1		1	0	0	0	1	0	0	0	1	6	0	1	0	1	36		0	0	6	0	1	2
1	438102	0		0	2009-06-02	4	1996	13	0	4	2	1	3	1	0	1	0	1		1	3		1		1	0	1	0	0	0	0	0	1	13	0	1	0	1	169		0	0	13	0	3	3
1	440803	0		0	2009-05-14	4	1997	12	0	5	4	3	8	1	2	1	0	1		1	2		1		1	0	1	0	1	0	0	0	1	12	0	1	0	1	144		0	0	12	0	1	3
1	440804	0		0	2009-05-14	4	2000	9	1	5	4	3	8	1	2	1	0	1		1	2		1		1	0	1	0	1	0	0	0	1	9	0	1	0	0	81		0	0	9	0	1	2
1	440902	0		0	2009-05-14	4	1997	12	0	3	3	3	7	1	0	2	0	2		2	2		4		1	1	1	0	1	0	0	0	1	12	0	1	0	0	144		0	0	12	0	1	3
1	440903	0		0	2009-05-14	4	2001	8	0	3	3	3	7	1	0	2	0	2		2	2		4		1	1	1	0	1	0	0	0	1	8	0	1	0	1	64		0	0	8	0	1	2
1	440904	0		0	2009-05-14	4	2004	5	0	3	3	3	7	1	0	2	0	2		2	2		4		1	1	1	0	1	0	0	0	1	5	0	1	0	1	25		0	0	5	0	1
1	441104	0		0	2009-05-22	4	2004	5	1	3	3	4	5	0	0	1	0	1		1	2		1		1	0	0	0	0	0	0	0	1	5	0	1	0	1	25		0	0	5	0	1
1	441203	0		0	2009-05-17	4	2000	9	1	5	3	4	5	1	2	1	0	1		1	2		1		1	1	1	0	1	0	0	0	1	9	0	1	0	1	81		0	0	9	0	1	2
1	441204	0		0	2009-05-17	4	2002	7	1	5	3	4	5	1	2	1	0	1		1	2		1		1	1	1	0	1	0	0	0	1	7	0	1	0	0	49		0	0	7	0	1	2
1	441205	1	3	1	2009-05-17	4	1999	10	0	5	3	4	5	1	2	1	0	1		1	2		1		1	1	1	0	1	0	0	0	1	10	0	1	0	0	100		0	0	10	0	1	2
1	442103	0		0	2009-05-18	4	2002	7	1	2	2	2	1	1	0	1	0	1		1	2		1		1	0	1	0	1	0	0	0	1	7	0	1	0	1	49		0	0	7	0	1	2
1	442203	0		0	2009-05-17	4	1998	11	0	2	2	6	0	1	2	1	0	1		1	2		1		1	0	0	0	0	0	0	0	1	11	0	1	1	1	121		0	0	11	0	1	3
1	442405	0		0	2009-05-16	4	1999	10	0	1	1	5	1	0	0	1	0	1		1	3		1		1	0	0	0	0	0	0	0	1	10	0	1	0	1	100		0	0	10	0	3	2
1	442802	0		0	2009-05-22	4	1998	11	1	2	2	2	0	1	2	1	0	1		1	1		1		0	0	1	0	0	0	0	0	0	11	0	1	0	0	121		0	0	11	0	1	3
1	442803	0		0	2009-05-22	4	2002	7	1	2	2	2	0	1	2	1	0	1		1	1		1		0	0	1	0	0	0	0	0	0	7	0	1	0	0	49		0	0	7	0	1	2
1	443106	1	1	1	2009-06-05	4	1996	13	1	4	3	4	6	1	1	1	0	1		1	2		1		1	0	0	0	0	0	0	0	1	13	0	1	0	0	169		1	0	13	0	1	3
1	443806	0		0	2009-06-04	4	2003	6	0	4	3	3	0	1	1	1	0	1		1	3		1		1	1	0	0	1	0	0	0	1	6	0	1	0	1	36		0	0	6	0	3	2
1	445004	1	1	1	2009-05-20	4	1997	12	0	4	2	3	2	1	2	1	0	1		1	2		1		1	1	1	0	1	0	0	0	1	12	0	1	0	1	144		1	0	12	0	1	3
1	445103	0		0	2009-05-19	4	1995	14	1	2	2	4	0	0	0	1	0	1		1	2		2		1	1	0	0	0	0	0	0	1	14	0	1	1	1	196		0	0	14	0	1	3
1	445104	1	1	1	2009-05-19	4	1997	12	0	2	2	4	0	0	0	1	0	1		1	2		2		1	1	0	0	0	0	0	0	1	12	0	1	0	0	144		1	0	12	0	1	3
1	445106	0		0	2009-05-19	4	2004	5	1	2	2	4	0	0	0	1	0	1		1	2		2		1	1	0	0	0	0	0	0	1	5	0	1	1	0	25		0	0	5	0	1
1	445109	0		0	2009-05-19	4	1999	10	0	2	2	4	0	0	0	1	0	1		1	2		2		1	1	0	0	0	0	0	0	1	10	0	1	1	1	100		0	0	10	0	1	2
1	445110	0		0	2009-10-27	4	1997	12	0	2	2	4	0	0	0	1	0	1		1	2		2		1	1	0	0	0	0	0	0	1	12	0	1	1	1	144		0	0	12	0	1	3
1	446104	0		0	2009-05-20	4	1995	14	0	4	2	3	3	0	0	1	0	1		1	2		1		1	1	1	0	0	0	0	0	1	14	0	1	0	1	196		0	0	14	0	1	3
1	446303	0		0	2009-05-15	4	2001	8	0	5	3	2	0	1	2	1	0	1		1	2		1		1	1	1	0	0	0	0	0	1	8	0	1	0	1	64		0	0	8	0	1	2
1	446405	0		0	2009-05-15	4	1995	14	0	7	6	4	15	1	2	2	0	2		1	2		1		1	0	0	0	0	0	0	1	1	14	0	1	0	0	196		0	0	14	0	1	3
1	446406	0		0	2009-05-15	4	1997	12	0	7	6	4	15	1	2	2	0	2		1	2		1		1	0	0	0	0	0	0	1	1	12	0	1	0	0	144		0	0	12	0	1	3
1	446408	0		0	2009-10-27	4	2000	9	0	7	6	4	15	1	2	2	0	2		1	2		1		1	0	0	0	0	0	0	1	1	9	0	1	0	0	81		0	0	9	0	1	2
1	446504	0		0	2009-05-15	4	2003	6	0	3	3	3	4	1	2	1	0	1		1	2		2		1	0	0	0	1	0	0	0	1	6	0	1	0	1	36		0	0	6	0	1	2
1	446506	0		0	2009-05-15	4	1996	13	1	3	3	3	4	1	2	1	0	1		1	2		2		1	0	0	0	1	0	0	0	1	13	0	1	0	0	169		0	0	13	0	1	3
1	447406	0		0	2009-05-22	4	1996	13	0	4	2	4	4	0	0	1	0	1		1	2		1		1	1	1	0	1	0	0	0	1	13	0	1	0	1	169		0	0	13	0	1	3
1	447603	0		0	2009-05-22	4	2000	9	0	3	2	3	3	1	2	1	0	1		1	2		1		1	1	0	0	0	0	0	0	1	9	0	1	0	0	81		0	0	9	0	1	2
1	447803	0		0	2009-05-26	4	2000	9	1	3	2	4	0	1	2	1	0	1		1	2		1		1	0	0	0	0	0	0	0	1	9	0	1	0	0	81		0	0	9	0	1	2
1	447805	0		0	2009-05-26	4	2004	5	1	3	2	4	0	1	2	1	0	1		1	2		1		1	0	0	0	0	0	0	0	1	5	0	1			25		0	0	5	0	1
1	447807	0		0	2009-05-26	4	1996	13	1	3	2	4	0	1	2	1	0	1		1	2		1		1	0	0	0	0	0	0	0	1	13	0	1	0	0	169		0	0	13	0	1	3
1	447903	0		0	2009-05-27	4	1997	12	0	2	1	3	1	1	2	1	0	1		1	2		1		1	0	0	0	0	0	0	0	1	12	0	1	1	0	144		0	0	12	0	1	3
1	447904	0		0	2009-05-27	4	2003	6	1	2	1	3	1	1	2	1	0	1		1	2		1		1	0	0	0	0	0	0	0	1	6	0	1	0	1	36		0	0	6	0	1	2
1	447906	0		0	2009-05-27	4	2000	9	1	2	1	3	1	1	2	1	0	1		1	2		1		1	0	0	0	0	0	0	0	1	9	0	1	0	0	81		0	0	9	0	1	2
1	448304	0		0	2009-06-11	4	1997	12	1	2	2	2	0	1	2	1	0	1		1	2		1		0	0	1	0	0	0	0	0	0	12	0	1	1	1	144		0	0	12	0	1	3
1	448603	0		0	2009-06-10	4	1996	13	0	3	2	4	4	1	2	3	0	2		2	2		3		1	1	1	1	0	0	0	0	1	13	0	1	0	1	169		0	0	13	0	1	3
1	448604	0		0	2009-06-10	4	1998	11	0	3	2	4	4	1	2	3	0	2		2	2		3		1	1	1	1	0	0	0	0	1	11	0	1	0	1	121		0	0	11	0	1	3
1	448605	0		0	2009-06-10	4	2002	7	0	3	2	4	4	1	2	3	0	2		2	2		3		1	1	1	1	0	0	0	0	1	7	0	1	0	1	49		0	0	7	0	1	2
1	448703	0		0	2009-06-10	4	1998	11	1	6	4	2	9	1	2	3	0	2		1	3		3		1	1	1	1	0	0	0	0	1	11	0	1	0	1	121		0	0	11	0	3	3
1	448902	0		0	2009-06-05	4	1997	12	0	2	1	3	2	0	0	1	0	1		1	2		1		1	0	0	0	0	0	0	0	1	12	0	1	0	1	144		0	0	12	0	1	3
1	448903	0		0	2009-06-05	4	2001	8	1	2	1	3	2	0	0	1	0	1		1	2		1		1	0	0	0	0	0	0	0	1	8	0	1	0	1	64		0	0	8	0	1	2
1	449004	0		0	2009-06-02	4	2004	5	1	2	2	2	4	1	2	3	0	2		4	1		2		0	1	1	0	0	0	0	0	0	5	0	1	0	1	25		0	0	5	0	1
1	449702	0		0	2009-06-02	4	2000	9	1	3	2	3	3	1	2	3	0	1		1	3		1		1	1	0	0	0	0	0	0	1	9	0	1	0	2	81		0	0	9	0	3	2
1	449703	0		0	2009-06-02	4	2001	8	0	3	2	3	3	1	2	3	0	1		1	3		1		1	1	0	0	0	0	0	0	1	8	0	1	0	0	64		0	0	8	0	3	2
1	451702	0		0	2009-06-03	4	2002	7	0	3	2	3	2	1	2	1	0	1		1	2		1		1	1	0	0	0	0	0	0	1	7	0	1	1	0	49		0	0	7	0	1	2
1	452804	0		0	2009-06-04	4	2003	6	0	3	2	3	0	1	2	1	0	1		1	2		1		1	0	0	0	1	0	0	0	1	6	0	1	0	0	36		0	0	6	0	1	2
1	452905	0		0	2009-06-04	4	2000	9	0	4	2	6	0	1	2	1	0	1		1	2		1		1	0	1	0	0	0	0	0	1	9	0	1	0	0	81		0	0	9	0	1	2
1	453003	0		0	2009-06-04	4	2003	6	1	2	1	5	0	0	0	1	0	1		1	1		1		1	0	0	0	0	0	0	0	1	6	0	1	0	0	36		0	0	6	0	1	2
1	453203	1	1	1	2009-06-16	4	1995	14	1	3	2	4	2	0	0	1	0	1		1	2		1		1	1	0	0	0	0	0	0	1	14	0	1	0	0	196		1	0	14	0	1	3
1	453204	1	3	1	2009-06-16	4	1997	12	0	3	2	4	2	0	0	1	0	1		1	2		1		1	1	0	0	0	0	0	0	1	12	0	1	0	2	144		0	0	12	0	1	3
1	453205	0		0	2009-06-16	4	2002	7	1	3	2	4	2	0	0	1	0	1		1	2		1		1	1	0	0	0	0	0	0	1	7	0	1	0	0	49		0	0	7	0	1	2
1	453504	0		0	2009-06-03	4	1995	14	1	3	2	4	3	0	1	1	0	1		3	3		1		1	0	1	0	1	0	0	0	1	14	0	1	0	1	196		0	0	14	0	3	3
1	453507	0		0	2009-06-03	4	2001	8	1	3	2	4	3	0	1	1	0	1		3	3		1		1	0	1	0	1	0	0	0	1	8	0	1	0	0	64		0	0	8	0	3	2
1	453603	0		0	2009-05-29	4	1995	14	0	8	3	4	6	1	0	1	0	1		1	2		1		1	1	1	0	0	0	0	0	1	14	0	1	1	1	196		0	0	14	0	1	3
1	453604	0		0	2009-05-29	4	1997	12	0	8	3	4	6	1	0	1	0	1		1	2		1		1	1	1	0	0	0	0	0	1	12	0	1	0	0	144		0	0	12	0	1	3
1	453605	0		0	2009-05-29	4	1998	11	0	8	3	4	6	1	0	1	0	1		1	2		1		1	1	1	0	0	0	0	0	1	11	0	1	0	0	121		0	0	11	0	1	3
1	453606	0		0	2009-05-29	4	2001	8	1	8	3	4	6	1	0	1	0	1		1	2		1		1	1	1	0	0	0	0	0	1	8	0	1	0	0	64		0	0	8	0	1	2
1	453705	0		0	2009-05-29	4	1998	11	0	3	2	3	1	1	2	1	0	1		1	3		1		1	1	0	0	1	0	0	0	1	11	0	1	0	1	121		0	0	11	0	3	3
1	454202	0		0	2009-06-08	4	1999	10	1	3	2	1	0	0	1	1	0	1		1	2		1		1	0	1	0	1	0	0	0	1	10	0	1	1	0	100		0	0	10	0	1	2
3	300101	1	3	1	2009-02-18	3	1974	35	1	3	1	4	4	1	2	3	0	1		1	4		1		1	0	1	0	1	0	0	0	1	35	1	1	0	2	1225		0	0	35	0	1	7
3	300102	1	1	1	2009-02-18	3	1979	30	0	3	1	4	4	1	2	3	0	1		1	4		1		1	0	1	0	1	0	0	0	1	30	1	1	0	2	900		1	0	30	0	1	6
3	300201		1	1	2009-02-18	3	1952	57	1	6	4	2	6	1	2	3	0	2		1	4		2		1	1	1	0	0	0	0	0	1	57	1	1	0	1	3249		1	0	57	0	1	12
3	300203	1	3	1	2009-02-18	3	1979	30	0	6	4	2	6	1	2	3	0	2		1	4		2		1	1	1	0	0	0	0	0	1	30	1	1	0	1	900		0	0	30	0	1	6
3	300204		1	1	2009-02-18	3	1993	16	1	6	4	2	6	1	2	3	0	2		1	4		2		1	1	1	0	0	0	0	0	1	16	1	1	0	2	256		1	0	16	0	1	4
3	300301		3	1	2009-02-18	3	1956	53	1	4	1	2	2	1	0	1	0	1		1	4		1		1	0	0	0	0	0	0	0	1	53	1	1	0	2	2809		0	0	53	0	1	11
3	300302	0		0	2009-02-18	3	1960	49	0	4	1	2	2	1	0	1	0	1		1	4		1		1	0	0	0	0	0	0	0	1	49	1	1	0	2	2401		0	0	49	0	1	10
3	300401	0		0	2009-02-18	3	1939	70	0	3	2	3	0	0	0	1	0	1		1	4		1		1	0	1	0	1	0	0	0	1	70	1	1	0	2	4900		0	0	70	0	1	14
3	300502	1	1	1	2009-02-13	3	1961	48	0	6	3	2	8	1	2	3	0	1		1	2		2		1	1	1	0	1	0	0	0	1	48	1	1	0	2	2304		1	0	48	0	1	10
3	300607		3	1	2009-02-18	3	1991	18	1	5	4	5	6	0	2	1	0	1		1	4		1		1	0	1	0	1	0	0	0	1	18	1	1	0	2	324		0	0	18	0	1	4
3	300610	0		0	2009-02-18	3	1994	15	0	5	4	5	6	0	2	1	0	1		1	4		1		1	0	1	0	1	0	0	0	1	15	1	1	0	2	225		0	0	15	0	1	3
3	300702	0		0	2009-02-11	3	1974	35	0	5	2	4	3	0	2	3	0	1		1	2		1		1	0	1	0	0	0	0	0	1	35	1	1	0	2	1225		0	0	35	0	1	7
3	301002	1	1	1	2009-02-17	3	1989	20	0	5	4	3	8	0	1	3	0	1		1	4		1		1	1	1	0	1	0	0	0	1	20	1	1	0	0	400		1	0	20	0	1	4
3	301003	1	1	1	2009-02-17	3	1983	26	0	5	4	3	8	0	1	3	0	1		1	4		1		1	1	1	0	1	0	0	0	1	26	1	1	0	0	676		1	0	26	0	1	6
3	301101	0		0	2009-02-11	3	1963	46	1	8	5	3	14	1	1	3	0	2		1	3		2		0	1	1	1	1	0	0	0	0	46	1	1	0	2	2116		0	0	46	0	3	10
3	301102	0		0	2009-02-11	3	1968	41	0	8	5	3	14	1	1	3	0	2		1	3		2		0	1	1	1	1	0	0	0	0	41	1	1	0	0	1681		0	0	41	0	3	9
3	301104	1	3	1	2009-02-11	3	1991	18	1	8	5	3	14	1	1	3	0	2		1	3		2		0	1	1	1	1	0	0	0	0	18	1	1	0	1	324		0	0	18	0	3	4
3	301105	0		0	2009-02-11	3	1991	18	0	8	5	3	14	1	1	3	0	2		1	3		2		0	1	1	1	1	0	0	0	0	18	1	1	0	2	324		0	0	18	0	3	4
3	301106	1	1	1	2009-02-11	3	1994	15	1	8	5	3	14	1	1	3	0	2		1	3		2		0	1	1	1	1	0	0	0	0	15	1	1	0	2	225		1	0	15	0	3	3
3	301302		1	1	2009-02-13	3	1978	31	0	3	2	4	0	0	0	1	0	1		1	2		1		1	0	0	0	0	0	0	0	1	31	1	1	0	2	961		1	0	31	0	1	7
3	301401	0		0	2009-02-24	3	1953	56	0	2	2	1	0	0	0	1	0	1		1	4		1		1	0	0	0	0	0	0	0	1	56	1	1	0	0	3136		0	0	56	0	1	12
3	301501	0		0	2009-02-13	3	1942	67	0	3	2	4	0	1	2	1	0	1		1	2		1		1	0	0	0	0	0	0	0	1	67	1	1	0	1	4489		0	0	67	0	1	14
3	301502	0		0	2009-02-13	3	1978	31	0	3	2	4	0	1	2	1	0	1		1	2		1		1	0	0	0	0	0	0	0	1	31	1	1	0	0	961		0	0	31	0	1	7
3	301602	0		0	2009-02-17	3	1960	49	1	4	3	1	7	0	2	3	0	1		1	4		1		1	0	0	0	0	0	0	0	1	49	1	1	0	0	2401		0	0	49	0	1	10
3	301702	0	0	0	2009-02-17	3	1992	17	0	3	2	4	1	1	2	1	0	1		1	4		1		0	1	1	0	0	0	0	0	0	17	1	1	0	0	289		0	0	17	0	1	4
3	301801	1	1	1	2009-02-18	3	1974	35	1	2	2	1	0	1	0	1	0	1		1	4		1		1	1	1	0	0	0	0	0	1	35	1	1	0	0	1225		1	0	35	0	1	7
3	302001	1		1	2009-02-13	3	1968	41	0	3	2	3	0	0	0	1	0	1		1	2		1		1	0	1	0	1	0	0	0	1	41	1	1	0	0	1681		0	0	41	0	1	9
3	302004	0		0	2009-02-13	3	1994	15	1	3	2	3	0	0	0	1	0	1		1	2		1		1	0	1	0	1	0	0	0	1	15	1	1	0	302005	225		0	0	15	0	1	3
3	302101	0		0	2009-02-23	3	1952	57	1	5	3	1	6	1	0	3	0	2		2	6		3	E	0	0	1	0	1	0	0	1	0	57	1	1	0	0	3249		0	0	57	0	3	12
3	302102		3	1	2009-02-23	3	1993	16	1	5	3	1	6	1	0	3	0	2		2	6		3	E	0	0	1	0	1	0	0	1	0	16	1	1			256		0	0	16	0	3	4
3	302403	1	2	1	2009-02-09	3	1988	21	0	8	4	3	10	1	1	3	0	2		1	3				1	0	0	0	0	1	0	0	1	21	1	1	0	1	441		0	0	21	1	3	5
3	302409	1	3	1	2009-02-09	3	1986	23	1	8	4	3	10	1	1	3	0	2		1	3				1	0	0	0	0	1	0	0	1	23	1	1	0	0	529		0	0	23	0	3	5
3	302501	0		0	2009-02-17	3	1957	52	1	7	5	2	9	1	2	3	0	2		1	4		4	S	1	1	1	1	1	0	0	0	1	52	1	1	0	0	2704		0	0	52	0	1	11
3	302502	0		0	2009-02-17	3	1978	31	0	7	5	2	9	1	2	3	0	2		1	4		4	S	1	1	1	1	1	0	0	0	1	31	1	1	0	1	961		0	0	31	0	1	7
3	302504	0		0	2009-02-17	3	1989	20	0	7	5	2	9	1	2	3	0	2		1	4		4	S	1	1	1	1	1	0	0	0	1	20	1	1	0	1	400		0	0	20	0	1	4
3	302506	1	3	1	2009-02-17	3	1978	31	1	7	5	2	9	1	2	3	0	2		1	4		4	S	1	1	1	1	1	0	0	0	1	31	1	1	0	1	961		0	0	31	0	1	7
3	302507	1	1	1	2009-02-17	3	1986	23	0	7	5	2	9	1	2	3	0	2		1	4		4	S	1	1	1	1	1	0	0	0	1	23	1	1	0	0	529		1	0	23	0	1	5
3	302602		1	1	2009-02-19	3	1968	41	0	5	4	3	7	1	2	1	0	1		1	4		1		1	1	1	0	1	0	0	0	1	41	1	1	0	1	1681		1	0	41	0	1	9
3	302604	1	1	1	2009-02-19	3	1991	18	0	5	4	3	7	1	2	1	0	1		1	4		1		1	1	1	0	1	0	0	0	1	18	1	1	0	1	324		1	0	18	0	1	4
3	302605		1	1	2009-02-19	3	1993	16	0	5	4	3	7	1	2	1	0	1		1	4		1		1	1	1	0	1	0	0	0	1	16	1	1	0	0	256		1	0	16	0	1	4
3	302701	0	0	0	2009-02-10	3	1954	55	0	4	3	2	3	0	0	3	0	1		1	2		1		0	0	0	0	1	0	0	0	0	55	1	1	0	1	3025		0	0	55	0	1	11
3	302703	1	1	1	2009-02-10	3	1994	15	1	4	3	2	3	0	0	3	0	1		1	2		1		0	0	0	0	1	0	0	0	0	15	1	1	0	0	225		1	0	15	0	1	3
3	302704		3	1	2009-02-10	3	1983	26	1	4	3	2	3	0	0	3	0	1		1	2		1		0	0	0	0	1	0	0	0	0	26	1	1	0	1	676		0	0	26	0	1	6
3	302801		1	1	2009-02-16	3	1939	70	0	5	3	1	6	1	0	3	0	1		2	4		2		1	0	0	0	0	0	0	0	1	70	1	1	0	0	4900		1	0	70	0	1	14
3	302901		1	1	2009-02-17	3	1957	52	0	7	4	3	12	1	2	3	0	1		1	4		1		1	0	0	0	0	0	0	0	1	52	1	1	0	1	2704		1	0	52	0	1	11
3	302902		1	1	2009-02-17	3	1982	27	0	7	4	3	12	1	2	3	0	1		1	4		1		1	0	0	0	0	0	0	0	1	27	1	1	0	1	729		1	0	27	0	1	6
3	302903	0		0	2009-02-17	3	1985	24	1	7	4	3	12	1	2	3	0	1		1	4		1		1	0	0	0	0	0	0	0	1	24	1	1	0	0	576		0	0	24	0	1	5
3	302904	0		0	2009-02-17	3	1993	16	1	7	4	3	12	1	2	3	0	1		1	4		1		1	0	0	0	0	0	0	0	1	16	1	1	1	0	256		0	0	16	0	1	4
3	302906	1	1	1	2009-02-17	3	1993	16	0	7	4	3	12	1	2	3	0	1		1	4		1		1	0	0	0	0	0	0	0	1	16	1	1	0	1	256		1	0	16	0	1	4
3	302907	0		0	2009-04-11	3	1979	30	0	7	4	3	12	1	2	3	0	1		1	4		1		1	0	0	0	0	0	0	0	1	30	1	1	0	0	900		0	0	30	0	1	6
3	302908	0		0	2009-04-11	3	1977	32	0	7	4	3	12	1	2	3	0	1		1	4		1		1	0	0	0	0	0	0	0	1	32	1	1	0	0	1024		0	0	32	0	1	7
3	302909	0		0	2009-04-13	3	1956	53	1	7	4	3	12	1	2	3	0	1		1	4		1		1	0	0	0	0	0	0	0	1	53	1	1	0	0	2809		0	0	53	0	1	11
3	303002	0		0	2009-02-23	3	1964	45	0	8	4	2	11	0	0	2	0	2		1	4		1		1	0	1	0	1	0	0	0	1	45	1	1	0	0	2025		0	0	45	0	1	9
3	303004	0		0	2009-02-23	3	1989	20	1	8	4	2	11	0	0	2	0	2		1	4		1		1	0	1	0	1	0	0	0	1	20	1	1	0	1	400		0	0	20	0	1	4
3	303005	0		0	2009-02-23	3	1992	17	1	8	4	2	11	0	0	2	0	2		1	4		1		1	0	1	0	1	0	0	0	1	17	1	1	0	2	289		0	0	17	0	1	4
3	303101		1	1	2009-02-11	3	1957	52	1	3	2	1	2	1	0	3	0	1		1	3		2		1	1	1	0	0	0	0	0	1	52	1	1	0	1	2704		1	0	52	0	3	11
3	303201	0		0	2009-02-11	3	1968	41	0	5	4	3	5	0	1	2	0	1		1	4		1		1	0	0	0	0	0	0	0	1	41	1	1	0	1	1681		0	0	41	0	1	9
3	303203		1	1	2009-02-11	3	1987	22	1	5	4	3	5	0	1	2	0	1		1	4		1		1	0	0	0	0	0	0	0	1	22	1	1	0	0	484		1	0	22	0	1	5
3	303303	1	3	1	2009-02-16	3	1983	26	1	4	2	3	6	0	0	2		1		2	4		1		1	1	1	0	0	0	0	0	1	26	1	1	0	1	676		0	0	26	0	1	6
3	303401	0		0	2009-02-12	3	1959	50	1	4	3	2	4	1	0	3	0	1		1	4		1		1	0	1	0	1	0	0	0	1	50	1	1	0	1	2500		0	0	50	0	1	10
3	303402		3	1	2009-02-12	3	1962	47	0	4	3	2	4	1	0	3	0	1		1	4		1		1	0	1	0	1	0	0	0	1	47	1	1	0	0	2209		0	0	47	0	1	10
3	303404	0		0	2009-02-12	3	1989	20	0	4	3	2	4	1	0	3	0	1		1	4		1		1	0	1	0	1	0	0	0	1	20	1	1	0	1	400		0	0	20	0	1	4
3	303405	0		0	2009-02-12	3	1991	18	1	4	3	2	4	1	0	3	0	1		1	4		1		1	0	1	0	1	0	0	0	1	18	1	1	0	1	324		0	0	18	0	1	4
3	303406		1	1	2009-05-07	3	1989	20	1	4	3	2	4	1	0	3	0	1		1	4		1		1	0	1	0	1	0	0	0	1	20	1	1	0	1	400		1	0	20	0	1	4
3	303601	0		0	2009-02-12	3	1956	53	1	4	4	3	8	1	0	3	0	1		1	4		2		1	0	0	0	0	0	0	0	1	53	1	1	0	0	2809		0	0	53	0	1	11
3	303602		1	1	2009-02-12	3	1961	48	0	4	4	3	8	1	0	3	0	1		1	4		2		1	0	0	0	0	0	0	0	1	48	1	1	0	0	2304		1	0	48	0	1	10
3	303603	0		0	2009-02-12	3	1980	29	1	4	4	3	8	1	0	3	0	1		1	4		2		1	0	0	0	0	0	0	0	1	29	1	1	0	0	841		0	0	29	0	1	6
3	303606	1	3	1	2009-02-12	3	1992	17	1	4	4	3	8	1	0	3	0	1		1	4		2		1	0	0	0	0	0	0	0	1	17	1	1	0	0	289		0	0	17	0	1	4
3	303804	1	1	1	2009-02-16	3	1994	15	1	4	3	2	7	1	0	1	0	1		1	4		1		1	0	0	0	0	0	0	0	1	15	1	1	0	1	225		1	0	15	0	1	3
3	303805	0		0	2009-04-13	3	1974	35	0	4	3	2	7	1	0	1	0	1		1	4		1		1	0	0	0	0	0	0	0	1	35	1	1	0	0	1225		0	0	35	0	1	7
3	303902	1	1	1	2009-02-17	3	1985	24	1	5	3	1	7	1	0	3	0	2		3	4		2		0	1	1	0	0	0	0	0	0	24	1	1	0	0	576		1	0	24	0	1	5
3	304002	0		0	2009-02-17	3	1986	23	0	6	3	2	8	1	2	3	0	2		1	4		1		0	0	0	1	1	0	0	0	0	23	1	1	0	0	529		0	0	23	0	1	5
3	304202	0		0	2009-02-17	3	1966	43	0	9	3	4	11	1	2	3	0	2		1	4		1		1	0	1	0	0	0	0	0	1	43	1	1	0	1	1849		0	0	43	0	1	9
3	304203	0		0	2009-02-17	3	1993	16	1	9	3	4	11	1	2	3	0	2		1	4		1		1	0	1	0	0	0	0	0	1	16	1	1	0	1	256		0	0	16	0	1	4
3	304302	0		0	2009-02-12	3	1963	46	0	4	3	4	8	1	2	3	0	2		1	4		2		1	0	1	0	0	0	0	0	1	46	1	1	0	1	2116		0	0	46	0	1	10
3	304303	0		0	2009-02-12	3	1993	16	1	4	3	4	8	1	2	3	0	2		1	4		2		1	0	1	0	0	0	0	0	1	16	1	1	0	1	256		0	0	16	0	1	4
3	304401	0		0	2009-03-02	3	1972	37	0	7	3	4	7	1	2	3	0	2		1	4		1		1	1	1	1	1	0	0	0	1	37	1	1	0	1	1369		0	0	37	0	1	8
3	304402	0		0	2009-03-02	3	1988	21	1	7	3	4	7	1	2	3	0	2		1	4		1		1	1	1	1	1	0	0	0	1	21	1	1	0	0	441		0	0	21	0	1	5
3	304403	0		0	2009-03-02	3	1990	19	1	7	3	4	7	1	2	3	0	2		1	4		1		1	1	1	1	1	0	0	0	1	19	1	1	0	1	361		0	0	19	0	1	4
3	304502	1	1	1	2009-02-17	3	1961	48	0	4	3	3	8	1	2	3	0	1		1	4		1		1	1	1	0	1	0	0	0	1	48	1	1	0	0	2304		1	0	48	0	1	10
3	304504	0		0	2009-02-17	3	1983	26	1	4	3	3	8	1	2	3	0	1		1	4		1		1	1	1	0	1	0	0	0	1	26	1	1	0	0	676		0	0	26	0	1	6
3	304506	0		0	2009-02-17	3	1990	19	1	4	3	3	8	1	2	3	0	1		1	4		1		1	1	1	0	1	0	0	0	1	19	1	1	0	0	361		0	0	19	0	1	4
3	304507	1	1	1	2009-02-17	3	1986	23	0	4	3	3	8	1	2	3	0	1		1	4		1		1	1	1	0	1	0	0	0	1	23	1	1	0	0	529		1	0	23	0	1	5
3	304601	0		0	2009-02-12	3	1958	51	1	4	3	1	8	1	0	3	0	1		4	4		1		1	0	1	0	1	0	0	0	1	51	1	1	0	1	2601		0	0	51	0	1	11
3	304602	0		0	2009-02-12	3	1975	34	1	4	3	1	8	1	0	3	0	1		4	4		1		1	0	1	0	1	0	0	0	1	34	1	1	0	1	1156		0	0	34	0	1	7
3	304701	0		0	2009-02-12	3	1972	37	1	3	2	3	2	1	0	1	0	1		1	1		1			0	1	0	1	0	0	0		37	1	1	0	0	1369		0	0	37	0	1	8
3	304702	0		0	2009-02-12	3	1986	23	0	3	2	3	2	1	0	1	0	1		1	1		1			0	1	0	1	0	0	0		23	1	1	0	0	529		0	0	23	0	1	5
3	305001		1	1	2009-02-12	3	1954	55	1	1	1	1	0	0	0	1	0	1		1	4		1		1	0	1	0	1	0	0	0	1	55	1	1	0	1	3025		1	0	55	0	1	11
3	305301	0		0	2009-02-24	3	1975	34	0	2	1	5	0	0	0	1	0	1		1	1		1		0	0	0	0	0	0	0	0	0	34	1	1	0	0	1156		0	0	34	0	1	7
3	305403		1	1	2009-02-18	3	1992	17	1	6	4	3	2	1	2	1	0	1		1	1		1		1	0	0	0	0	0	0	0	1	17	1	1	0	1	289		1	0	17	0	1	4
3	305404	0		0	2009-02-18	3	1993	16	1	6	4	3	2	1	2	1	0	1		1	1		1		1	0	0	0	0	0	0	0	1	16	1	1	0	0	256		0	0	16	0	1	4
3	305701	0		0	2009-02-18	3	1970	39	1	3	2	4	1	1	2	1	0	1		1	1		1		1	0	1	0	1	0	0	0	1	39	1	1	0	0	1521		0	0	39	0	1	8
3	305707	0		0	2009-02-18	3	1952	57	1	3	2	4	1	1	2	1	0	1		1	1		1		1	0	1	0	1	0	0	0	1	57	1	1	0	1	3249		0	0	57	0	1	12
3	305708	1	1	1	2009-04-13	3	1994	15	1	3	2	4	1	1	2	1	0	1		1	1		1		1	0	1	0	1	0	0	0	1	15	1	1	0	0	225		1	0	15	0	1	3
3	305901	0		0	2009-02-24	3	1974	35	1	6	3	1	8	1	0	3	0	2		3	6	1	1		1	1	1	0	0	0	0	1	1	35	1	1	0	1	1225		0	0	35	0	3	7
3	306002		3	1	2009-03-13	3	1990	19	0	4	3	2	4	1	1	1	0	1		1	1		1		1	0	1	0	0	0	0	0	1	19	1	1	0	0	361		0	0	19	0	1	4
3	306003	0		0	2009-03-13	3	1992	17	1	4	3	2	4	1	1	1	0	1		1	1		1		1	0	1	0	0	0	0	0	1	17	1	1	0	1	289		0	0	17	0	1	4
3	306102		1	1	2009-02-17	3	1984	25	0	5	3	3	10	0	2	3	0	1		1	1		1		1	1	0	0	1	0	0	0	1	25	1	1	0	0	625		1	0	25	0	1	5
3	306202		1	1	2009-02-17	3	1978	31	0	5	3	3	5	1	2	1	0	1		1	1		1		1	0	1	0	1	0	0	0	1	31	1	1	0	0	961		1	0	31	0	1	7
3	306204		3	1	2009-02-17	3	1993	16	1	5	3	3	5	1	2	1	0	1		1	1		1		1	0	1	0	1	0	0	0	1	16	1	1	0	1	256		0	0	16	0	1	4
3	306301	0		0	2009-02-17	3	1929	80	0	4	3	2	5	1	2	2	0	1		1	1		1		1	0	0	0	0	0	0	0	1	80	1	1	0	0	6400		0	0	80	0	1	16
3	306401	0		0	2009-02-17	3	1939	70	0	5	4	3	6	1	1	3	0	1		1	4		1		1	1	1	0	0	0	0	0	1	70	1	1	0	0	4900		0	0	70	0	1	14
3	306402	0		0	2009-02-17	3	1988	21	1	5	4	3	6	1	1	3	0	1		1	4		1		1	1	1	0	0	0	0	0	1	21	1	1	0	0	441		0	0	21	0	1	5
3	306601	0		0	2009-02-16	3	1910	99	0	3	2	4	2	1	0	1	0	1		1	4		2		1	1	1	0	1	0	0	0	1	99	1	1	0	1	9801		0	0		0	1	16
3	306604		3	1	2009-02-16	3	1993	16	1	3	2	4	2	1	0	1	0	1		1	4		2		1	1	1	0	1	0	0	0	1	16	1	1	0	1	256		0	0	16	0	1	4
3	306801	0		0	2009-02-24	3	1951	58	0	5	3	2	1	1	2	1	0	1		1	4		1		1	0	0	0	0	0	0	0	1	58	1	1	0	2	3364		0	0	58	0	1	12
3	306901	0		0	2009-02-16	3	1976	33	1	1	1	4	0	1	2	1	0	1		1	4		1		1	0	1	0	0	0	0	0	1	33	1	1	0	0	1089		0	0	33	0	1	7
3	306902		2	1	2009-02-16	3	1979	30	0	1	1	4	0	1	2	1	0	1		1	4		1		1	0	1	0	0	0	0	0	1	30	1	1	0	0	900		0	0	30	1	1	6
3	307001	0		0	2009-02-19	3	1939	70	0	4	3	2	0	1	2	1	0	1		1	4		1		1	0	0	0	0	0	0	0	1	70	1	1	0	0	4900		0	0	70	0	1	14
3	307101	0		0	2009-02-25	3	1959	50	0	4	3	2	1	0	0	1	0	1		1	4		1		1	0	1	0	1	0	0	0	1	50	1	1	0	1	2500		0	0	50	0	1	10
3	307103	1	3	1	2009-02-25	3	1994	15	0	4	3	2	1	0	0	1	0	1		1	4		1		1	0	1	0	1	0	0	0	1	15	1	1	0	1	225		0	0	15	0	1	3
3	307202		1	1	2009-02-19	3	1953	56	0	5	3	3	0	1	2	1	0	1		1	4		2		1	1	1	0	1	0	0	0	1	56	1	1	0	0	3136		1	0	56	0	1	12
3	307204	0		0	2009-02-19	3	1994	15	1	5	3	3	0	1	2	1	0	1		1	4		2		1	1	1	0	1	0	0	0	1	15	1	1	0	0	225		0	0	15	0	1	3
3	307403		3	1	2009-02-25	3	1963	46	0	7	5	4	10	1	2	3	0	1		1	4		1	2	1	1	1	1	1	0	0	0	1	46	1	1	0	1	2116		0	0	46	0	1	10
3	307406	0		0	2009-02-25	3	1987	22	1	7	5	4	10	1	2	3	0	1		1	4		1	2	1	1	1	1	1	0	0	0	1	22	1	1	0	0	484		0	0	22	0	1	5
3	307414	0		0	2009-05-07	3	1990	19	1	7	5	4	10	1	2	3	0	1		1	4		1	2	1	1	1	1	1	0	0	0	1	19	1	1	0	0	361		0	0	19	0	1	4
3	307502		1	1	2009-02-12	3	1949	60	0	4	2	3	5	0	0	3	0	2		1	1		4	S	1	0	0	1	0	0	0	0	1	60	1	1	0	0	3600		1	0	60	0	1	12
3	307602		3	1	2009-02-18	3	1982	27	0	3	2	3	5	1	2	1	0	1		1	4		1		1	0	0	0	0	0	0	0	1	27	1	1	0	1	729		0	0	27	0	1	6
3	307603	1	3	1	2009-02-18	3	1994	15	0	3	2	3	5	1	2	1	0	1		1	4		1		1	0	0	0	0	0	0	0	1	15	1	1	0	1	225		0	0	15	0	1	3
3	307701		1	1	2009-02-13	3	1967	42	1	4	3	4	8	1	2	3	0	2		1	4		1		1	1	1	1	1	0	0	0	1	42	1	1	0	1	1764		1	0	42	0	1	9
3	307702		3	1	2009-02-13	3	1978	31	0	4	3	4	8	1	2	3	0	2		1	4		1		1	1	1	1	1	0	0	0	1	31	1	1	0	1	961		0	0	31	0	1	7
3	307801	0		0	2009-02-17	3	1971	38	0	4	2	2	6	1	0	3	0	1		1	4		1		1	1	1	0	1	0	0	0	1	38	1	1	0	1	1444		0	0	38	0	1	8
3	307901	0		0	2009-02-25	3	1972	37	0	7	4	5	2	0	0	1	0	1		1	4		1		1	0	0	0	0	0	0	0	1	37	1	1	0	0	1369		0	0	37	0	1	8
3	308001	0		0	2009-02-16	3	1940	69	1	7	4	2	6	1	1	3	0	1		1	4		1		1	1	1	1	1	0	0	0	1	69	1	1	0	1	4761		0	0	69	0	1	14
3	308002		1	1	2009-02-16	3	1956	53	0	7	4	2	6	1	1	3	0	1		1	4		1		1	1	1	1	1	0	0	0	1	53	1	1	0	1	2809		1	0	53	0	1	11
3	308005		3	1	2009-02-16	3	1990	19	0	7	4	2	6	1	1	3	0	1		1	4		1		1	1	1	1	1	0	0	0	1	19	1	1	0	1	361		0	0	19	0	1	4
3	308006		1	1	2009-02-16	3	1971	38	1	7	4	2	6	1	1	3	0	1		1	4		1		1	1	1	1	1	0	0	0	1	38	1	1	0	0	1444		1	0	38	0	1	8
3	308008	0		0	2009-02-16	3	1994	15	1	7	4	2	6	1	1	3	0	1		1	4		1		1	1	1	1	1	0	0	0	1	15	1	1	0	1	225		0	0	15	0	1	3
3	308501		1	1	2009-02-17	3	1961	48	1	4	4	1	6	1	2	3	0	1		1	4		2		1	0	1	0	1	0	0	0	1	48	1	1	0	1	2304		1	0	48	0	1	10
3	308702	0		0	2009-02-27	3	1962	47	0	5	3	2	10	1	2	3	0	2		2	4		3		1	1	1	1	1	1	1	1	1	47	1	1	0	1	2209		0	0	47	0	1	10
3	308802		3	1	2009-02-20	3	1976	33	0	3	3	4	2	1	2	3	0	1		1	3		1		0	0	0	0	0	0	0	0	0	33	1	1	0	1	1089		0	0	33	0	3	7
3	308803	0		0	2009-02-20	3	1994	15	1	3	3	4	2	1	2	3	0	1		1	3		1		0	0	0	0	0	0	0	0	0	15	1	1	0	1	225		0	0	15	0	3	3
3	308807		1	1	2009-02-20	3	1978	31	0	3	3	4	2	1	2	3	0	1		1	3		1		0	0	0	0	0	0	0	0	0	31	1	1	0	1	961		1	0	31	0	3	7
3	308813		1	1	2009-02-20	3	1975	34	0	3	3	4	2	1	2	3	0	1		1	3		1		0	0	0	0	0	0	0	0	0	34	1	1	0	0	1156		1	0	34	0	3	7
3	308814	1	3	1	2009-02-20	3	1986	23	0	3	3	4	2	1	2	3	0	1		1	3		1		0	0	0	0	0	0	0	0	0	23	1	1	0	1	529		0	0	23	0	3	5
3	308817		1	1	2009-02-20	3	1982	27	0	3	3	4	2	1	2	3	0	1		1	3		1		0	0	0	0	0	0	0	0	0	27	1	1	0	1	729		1	0	27	0	3	6
3	309001	1	1	1	2009-02-23	3	1942	67	1	6	5	4	2	0	1	1	0	1		1	3	1	1		1	0	1	0	1	0	0	0	1	67	1	1	0	0	4489		1	0	67	0	3	14
3	309002	0		0	2009-02-23	3	1952	57	0	6	5	4	2	0	1	1	0	1		1	3	1	1		1	0	1	0	1	0	0	0	1	57	1	1	0	0	3249		0	0	57	0	3	12
3	309202	0		0	2009-02-23	3	1980	29	0	6	4	4	13	1	2	3	0	2		2	3		3		1	0	1	1	1	0	1	1	1	29	1	1	0	1	841		0	0	29	0	3	6
3	309301	0		0	2009-02-20	3	1968	41	1	9	2	3	18	1	2	3	0	4		1	3		1	2	1	0	1	1	1	0	0	0	1	41	1	1	0	0	1681		0	0	41	0	3	9
3	309302	0		0	2009-02-20	3	1968	41	0	9	2	3	18	1	2	3	0	4		1	3		1	2	1	0	1	1	1	0	0	0	1	41	1	1	0	1	1681		0	0	41	0	3	9
3	309304		3	1	2009-02-20	3	1990	19	1	9	2	3	18	1	2	3	0	4		1	3		1	2	1	0	1	1	1	0	0	0	1	19	1	1	0	1	361		0	0	19	0	3	4
3	309305		1	1	2009-02-20	3	1981	28	0	9	2	3	18	1	2	3	0	4		1	3		1	2	1	0	1	1	1	0	0	0	1	28	1	1	0	0	784		1	0	28	0	3	6
3	309306	0		0	2009-04-06	3	1990	19	1	9	2	3	18	1	2	3	0	4		1	3		1	2	1	0	1	1	1	0	0	0	1	19	1	1	0	1	361		0	0	19	0	3	4
3	309402		1	1	2009-02-20	3	1983	26	0	6	4	2	6	0	0	1	0	1		1	1		1		1	1	1	0	1	0	0	0	1	26	1	1	0	0	676		1	0	26	0	1	6
3	309406	1	1	1	2009-02-20	3	1987	22	0	6	4	2	6	0	0	1	0	1		1	1		1		1	1	1	0	1	0	0	0	1	22	1	1	0	1	484		1	0	22	0	1	5
3	309408	0		0	2009-02-20	3	1985	24	0	6	4	2	6	0	0	1	0	1		1	1		1		1	1	1	0	1	0	0	0	1	24	1	1	0	1	576		0	0	24	0	1	5
3	309901	1	1	1	2009-02-20	3	1973	36	1	7	5	2	5	1	2	1	0	1		1	1		2	1	1	1	1	0	0	0	0	0	1	36	1	1	0	0	1296		1	0	36	0	1	8
3	309902	1		1	2009-02-20	3	1994	15	0	7	5	2	5	1	2	1	0	1		1	1		2	1	1	1	1	0	0	0	0	0	1	15	1	1	0	0	225		0	0	15	0	1	3
3	310301	0		0	2009-03-02	3	1967	42	1	2	1	1	1	0	0	1	0	1		1	4		1		1	0	1	0	0	0	0	0	1	42	1	1	0	1	1764		0	0	42	0	1	9
3	310402	0		0	2009-02-19	3	1962	47	0	4	3	6	6	1	2	2	2	1		1	1		1		1	0	1	0	0	0	0	0	1	47	1	1	0	0	2209		0	0	47	0	1	10
3	310403	0		0	2009-02-19	3	1984	25	0	4	3	6	6	1	2	2	2	1		1	1		1		1	0	1	0	0	0	0	0	1	25	1	1	0	1	625		0	0	25	0	1	5
3	310405	1	1	1	2009-02-19	3	1994	15	0	4	3	6	6	1	2	2	2	1		1	1		1		1	0	1	0	0	0	0	0	1	15	1	1	0	1	225		1	0	15	0	1	3
3	310501	0		0	2009-02-20	3	1977	32	1	1	1	1	0	1	0	1	0	1		1	1		1		1	0	0	0	0	0	0	0	1	32	1	1	0	0	1024		0	0	32	0	1	7
3	310701	0		0	2009-02-18	3	1950	59	0	2	1	1	0	1	0	1	0	1		1	1		1		1	0	1	0	0	0	0	0	1	59	1	1	0	0	3481		0	0	59	0	1	12
3	310901	0		0	2009-02-11	3	1968	41	1	2	2	2	0	1	0	1	0	1		1	3		2		1	0	1	0	0	0	0	0	1	41	1	1	0	1	1681		0	0	41	0	3	9
3	310902	0		0	2009-02-11	3	1974	35	0	2	2	2	0	1	0	1	0	1		1	3		2		1	0	1	0	0	0	0	0	1	35	1	1	0	1	1225		0	0	35	0	3	7
3	311102	0		0	2009-02-23	3	1958	51	0	5	4	2	8	0	0	3	0	2		1	1		2		1	1	1	1	1	0	0	0	1	51	1	1	0	1	2601		0	0	51	0	1	11
3	311105	0		0	2009-02-23	3	1986	23	0	5	4	2	8	0	0	3	0	2		1	1		2		1	1	1	1	1	0	0	0	1	23	1	1	0	1	529		0	0	23	0	1	5
3	311106	0		0	2009-02-23	3	1989	20	1	5	4	2	8	0	0	3	0	2		1	1		2		1	1	1	1	1	0	0	0	1	20	1	1	0	1	400		0	0	20	0	1	4
3	311301	0		0	2009-02-24	3	1955	54	1	6	5	2	12	1	0	3	0	2		1	1		1		1	1	0	0	0	0	0	0	1	54	1	1	0	1	2916		0	0	54	0	1	11
3	311302	0		0	2009-02-24	3	1958	51	0	6	5	2	12	1	0	3	0	2		1	1		1		1	1	0	0	0	0	0	0	1	51	1	1	0	2	2601		0	0	51	0	1	11
3	311303		1	1	2009-02-24	3	1989	20	1	6	5	2	12	1	0	3	0	2		1	1		1		1	1	0	0	0	0	0	0	1	20	1	1	0	0	400		1	0	20	0	1	4
3	311304	0		0	2009-02-24	3	1994	15	1	6	5	2	12	1	0	3	0	2		1	1		1		1	1	0	0	0	0	0	0	1	15	1	1	0	0	225		0	0	15	0	1	3
3	311305	1	1	1	2009-02-24	3	1994	15	0	6	5	2	12	1	0	3	0	2		1	1		1		1	1	0	0	0	0	0	0	1	15	1	1	0	1	225		1	0	15	0	1	3
3	311306	0		0	2009-02-24	3	1994	15	1	6	5	2	12	1	0	3	0	2		1	1		1		1	1	0	0	0	0	0	0	1	15	1	1	0	1	225		0	0	15	0	1	3
3	311401	0		0	2009-02-13	3	1949	60	1	7	6	3	10	1	1	2	2	1		1	3		1		1	0	1	0	1	0	0	0	1	60	1	1	0	0	3600		0	0	60	0	3	12
3	311402	0		0	2009-02-13	3	1949	60	0	7	6	3	10	1	1	2	2	1		1	3		1		1	0	1	0	1	0	0	0	1	60	1	1	0	0	3600		0	0	60	0	3	12
3	311404	0		0	2009-02-13	3	1979	30	0	7	6	3	10	1	1	2	2	1		1	3		1		1	0	1	0	1	0	0	0	1	30	1	1	0	1	900		0	0	30	0	3	6
3	311406	1	1	1	2009-02-13	3	1985	24	0	7	6	3	10	1	1	2	2	1		1	3		1		1	0	1	0	1	0	0	0	1	24	1	1	0	1	576		1	0	24	0	3	5
3	311407	1	1	1	2009-02-13	3	1986	23	0	7	6	3	10	1	1	2	2	1		1	3		1		1	0	1	0	1	0	0	0	1	23	1	1	0	0	529		1	0	23	0	3	5
3	311408	0		0	2009-02-13	3	1990	19	1	7	6	3	10	1	1	2	2	1		1	3		1		1	0	1	0	1	0	0	0	1	19	1	1	0	0	361		0	0	19	0	3	4
3	311409		1	1	2009-02-13	3	1992	17	1	7	6	3	10	1	1	2	2	1		1	3		1		1	0	1	0	1	0	0	0	1	17	1	1	0	1	289		1	0	17	0	3	4
3	311410	1	1	1	2009-02-13	3	1994	15	0	7	6	3	10	1	1	2	2	1		1	3		1		1	0	1	0	1	0	0	0	1	15	1	1	0	1	225		1	0	15	0	3	3
3	311501	0		0	2009-02-19	3	1953	56	1	1	1	1	0	0	0	1	0	1		1	3		1		0	0	0	0	0	0	0	0	0	56	1	1	0	0	3136		0	0	56	0	3	12
3	311601	0		0	2009-02-13	3	1967	42	1	10	2	3	11	1	2	2	2	1		2	6		2		1	1	1	1	1	0	0	1	1	42	1	1	0	1	1764		0	0	42	0	3	9
3	311602	0		0	2009-02-13	3	1978	31	0	10	2	3	11	1	2	2	2	1		2	6		2		1	1	1	1	1	0	0	1	1	31	1	1	0	1	961		0	0	31	0	3	7
3	311701	0		0	2009-02-13	3	1958	51	0	5	3	2	5	0	0	3	0	2		1	6		2		1	1	1	0	0	0	0	0	1	51	1	1	0	1	2601		0	0	51	0	3	11
3	311802	0		0	2009-02-18	3	1954	55	0	8	4	3	12	1	0	3	0	2		1	6		1		1	1	1	1	1	0	0	0	1	55	1	1	0	0	3025		0	0	55	0	3	11
3	312001		1	1	2009-02-24	3	1942	67	1	12	4	3	11	0	2	3	0	2		1	4		1		1	0	0	0	1	0	0	0	1	67	1	1	0	1	4489		1	0	67	0	1	14
3	312003	1	1	1	2009-02-24	3	1979	30	0	12	4	3	11	0	2	3	0	2		1	4		1		1	0	0	0	1	0	0	0	1	30	1	1	0	1	900		1	0	30	0	1	6
3	312101	1	1	1	2009-02-18	3	1966	43	1	6	3	3	7	1	2	3	0	1		1	1		1		1	1	1	1	1	1	0	0	1	43	1	1	0	1	1849		1	0	43	0	1	9
3	312102	0		0	2009-02-18	3	1976	33	0	6	3	3	7	1	2	3	0	1		1	1		1		1	1	1	1	1	1	0	0	1	33	1	1	0	0	1089		0	0	33	0	1	7
3	312201	1	3	1	2009-02-26	3	1968	41	0	3	2	1	2	1	0	1	0	1		1	4		1		1	1	0	0	0	0	0	0	1	41	1	1	0	1	1681		0	0	41	0	1	9
3	312502	0		0	2009-02-24	3	1986	23	0	6	3	4	8	0	0	3	0	2		1	1		1		0	1	0	0	0	0	0	0	0	23	1	1	0	1	529		0	0	23	0	1	5
3	312601	0		0	2009-02-24	3	1968	41	1	4	3	3	6	1	2	1	0	1		1	4		2		1	1	1	1	1	0	0	0	1	41	1	1	0	1	1681		0	0	41	0	1	9
3	312902	0	1	1	2009-02-13	3	1954	55	0	6	4	2	11	1	2	1	0	1		1	4		2		1	0	1	0	1	0	0	0	1	55	1	1	0	1	3025		1	0	55	0	1	11
3	312904	1	3	1	2009-02-13	3	1991	18	1	6	4	2	11	1	2	1	0	1		1	4		2		1	0	1	0	1	0	0	0	1	18	1	1	0	1	324		0	0	18	0	1	4
3	313401		1	1	2009-02-19	3	1953	56	1	2	1	6	0	1	2	1	0	1		1	1		1		1	1	1	0	0	0	0	0	1	56	1	1	0	1	3136		1	0	56	0	1	12
3	313402	1	3	1	2009-02-19	3	1983	26	0	2	1	6	0	1	2	1	0	1		1	1		1		1	1	1	0	0	0	0	0	1	26	1	1	0	1	676		0	0	26	0	1	6
3	313701	0		0	2009-02-10	3	1947	62	0	4	2	2	9	1	2	3	0	1		1	2		1		1	1	1	0	0	0	0	0	1	62	1	1	0	1	3844		0	0	62	0	1	13
3	314101	0		0	2009-02-16	3	1987	22	1	2	2	2	1	0	0	1	0	1		1	4		1		1	0	1	0	0	0	0	0	1	22	1	1	0	1	484		0	0	22	0	1	5
3	314302	0		0	2009-02-20	3	1974	35	0	7	3	3	10	1	2	3	0	2		2	6		2		0	1	1	1	1	0	0	0	0	35	1	1	0	1	1225		0	0	35	0	3	7
3	314402	0		0	2009-02-12	3	1977	32	0	5	2	2	8	1	2	3	0	2		2	6		3	E	1	1	1	1	1	0	0	1	1	32	1	1	0	1	1024		0	0	32	0	3	7
3	314502	0		0	2009-02-16	3	1988	21	0	3	2	3	1	1	2	1	0	1		1	4		1		1	1	1	0	1	0	0	0	1	21	1	1	0	1	441		0	0	21	0	1	5
3	314902	1	1	1	2009-02-20	3	1994	15	1	4	2	1	5	1	2	3	0	1		1	4		1		1	1	1	0	1	0	0	0	1	15	1	1	0	1	225		1	0	15	0	1	3
3	315001	0	3	1	2009-02-17	3	1970	39	1	3	2	3	6	1	2	1	0	1		1	2		2		1	1	1	0	1	0	0	0	1	39	1	1	0	1	1521		0	0	39	0	1	8
3	315002	1		1	2009-02-17	3	1981	28	0	3	2	3	6	1	2	1	0	1		1	2		2		1	1	1	0	1	0	0	0	1	28	1	1	0	1	784		0	0	28	0	1	6
3	315101	0		0	2009-02-19	3	1962	47	1	2	1	1	2	1	0	1	0	1		1	4		1		1	1	1	0	1	0	0	0	1	47	1	1	0	1	2209		0	0	47	0	1	10
3	315201	0		0	2009-02-19	3	1978	31	1	3	1	5	2	1	1	1	0	1		1	3		1		1	0	1	0	0	0	0	0	1	31	1	1	0	1	961		0	0	31	0	3	7
3	315202	0		0	2009-02-19	3	1981	28	0	3	1	5	2	1	1	1	0	1		1	3		1		1	0	1	0	0	0	0	0	1	28	1	1	0	1	784		0	0	28	0	3	6
3	315206	1		1	2009-02-19	3	1989	20	1	3	1	5	2	1	1	1	0	1		1	3		1		1	0	1	0	0	0	0	0	1	20	1	1	0	0	400		0	0	20	0	3	4
3	315601	0	1	1	2009-02-19	3	1968	41	1	3	1	2	2	1	2	3	0	1		2	4		2		1	1	1	0	1	0	0	0	1	41	1	1	0	1	1681		1	0	41	0	1	9
3	315602	1	1	1	2009-02-19	3	1982	27	0	3	1	2	2	1	2	3	0	1		2	4		2		1	1	1	0	1	0	0	0	1	27	1	1	0	1	729		1	0	27	0	1	6
3	316101	1		1	2009-02-24	3	1947	62	1	2	1	2	0	0	0	1	0	1		1	4		2		1	0	1	0	1	0	0	0	1	62	1	1	0	0	3844		0	0	62	0	1	13
3	316102	0	1	1	2009-02-24	3	1950	59	0	2	1	2	0	0	0	1	0	1		1	4		2		1	0	1	0	1	0	0	0	1	59	1	1	0	0	3481		1	0	59	0	1	12
3	316201		1	1	2009-02-19	3	1970	39	1	4	2	3	4	1	2	1	0	1		1	1		1		1	0	1	0	1	0	0	0	1	39	1	1	0	1	1521		1	0	39	0	1	8
3	316202	1		1	2009-02-19	3	1986	23	0	4	2	3	4	1	2	1	0	1		1	1		1		1	0	1	0	1	0	0	0	1	23	1	1	0	1	529		0	0	23	0	1	5
3	316602	0		0	2009-02-19	3	1963	46	0	8	3	3	11	1	1	1	0	2		2	1		2		1	1	0	0	0	0	0	0	1	46	1	1	0	2	2116		0	0	46	0	1	10
3	316604	0		0	2009-02-19	3	1988	21	0	8	3	3	11	1	1	1	0	2		2	1		2		1	1	0	0	0	0	0	0	1	21	1	1	0	1	441		0	0	21	0	1	5
3	316606	1	3	1	2009-02-19	3	1994	15	0	8	3	3	11	1	1	1	0	2		2	1		2		1	1	0	0	0	0	0	0	1	15	1	1	0	1	225		0	0	15	0	1	3
3	316702	0		0	2009-02-23	3	1984	25	0	5	4	4	8	1	2	4	0	3		1	6		1	2	1	0	0	0	0	0	0	0	1	25	1	1	0	1	625		0	0	25	0	3	5
3	316703	0		0	2009-02-23	3	1993	16	1	5	4	4	8	1	2	4	0	3		1	6		1	2	1	0	0	0	0	0	0	0	1	16	1	1	0	1	256		0	0	16	0	3	4
3	316801		1	1	2009-02-25	3	1954	55	1	2	1	1	1	1	0	3	0	2		1	4		1		1	0	1	0	0	0	0	0	1	55	1	1	0	0	3025		1	0	55	0	1	11
3	320101	1		1	2009-02-18	3	1972	37	0	5	3	4	5	1	2	2	2	1		1	4		1		1	0	1	0	0	0	0	0	1	37	1	1	0	1	1369		0	0	37	0	1	8
3	320103	0		0	2009-02-18	3	1994	15	0	5	3	4	5	1	2	2	2	1		1	4		1		1	0	1	0	0	0	0	0	1	15	1	1	1	1	225		0	0	15	0	1	3
3	320301	0		0	2009-02-16	3	1967	42	0	3	2	2	5	1	2	3	0	1		1	4		1		1	0	0	0	0	0	0	0	1	42	1	1	0	1	1764		0	0	42	0	1	9
3	320501	0	1	1	2009-02-16	3	1978	31	0	4	3	2	1	1	0	1	0	1		1	3		1		1	0	1	0	0	0	0	0	1	31	1	1	0	0	961		1	0	31	0	3	7
3	320502	1		1	2009-02-16	3	1993	16	0	4	3	2	1	1	0	1	0	1		1	3		1		1	0	1	0	0	0	0	0	1	16	1	1	0	1	256		0	0	16	0	3	4
3	320701	0	1	1	2009-02-16	3	1974	35	1	1	1	1	0	1	0	1	0	1			4		1		1	0	1	0	0	0	0	0	1	35	1	1	0	1	1225		1	0	35	0	1	7
3	320801	1		1	2009-02-16	3	1972	37	1	3	2	4	0	1	2	1	0	1		1	4		1		1	0	1	0	0	0	0	0	1	37	1	1	0	0	1369		0	0	37	0	1	8
3	320802	0		0	2009-02-16	3	1973	36	0	3	2	4	0	1	2	1	0	1		1	4		1		1	0	1	0	0	0	0	0	1	36	1	1	0	0	1296		0	0	36	0	1	8
3	320803	1	1	1	2009-02-16	3	1994	15	0	3	2	4	0	1	2	1	0	1		1	4		1		1	0	1	0	0	0	0	0	1	15	1	1	0	0	225		1	0	15	0	1	3
3	320901				2009-02-19	3	1974	35	1	4	2	2	7	1	2	3	0	2		2	1		2		1	1	1	1	1	0	0	1	1	35	1	1	0	0	1225		0	0	35	0	1	7
3	320902	0		0	2009-02-19	3	1979	30	0	4	2	2	7	1	2	3	0	2		2	1		2		1	1	1	1	1	0	0	1	1	30	1	1	0	1	900		0	0	30	0	1	6
3	321102	0	0	0	2009-02-19	3	1956	53	0	7	6	2	12	1	2	3	0	2		1	1		1		1	0	1	0	1	0	0	0	1	53	1	1	0	1	2809		0	0	53	0	1	11
3	321103				2009-02-19	3	1986	23	1	7	6	2	12	1	2	3	0	2		1	1		1		1	0	1	0	1	0	0	0	1	23	1	1	0	1	529		0	0	23	0	1	5
3	321104	0		0	2009-02-19	3	1989	20	0	7	6	2	12	1	2	3	0	2		1	1		1		1	0	1	0	1	0	0	0	1	20	1	1	0	1	400		0	0	20	0	1	4
3	321106	0	0	0	2009-02-19	3	1988	21	0	7	6	2	12	1	2	3	0	2		1	1		1		1	0	1	0	1	0	0	0	1	21	1	1	0	0	441		0	0	21	0	1	5
3	321107		1	1	2009-02-19	3	1990	19	1	7	6	2	12	1	2	3	0	2		1	1		1		1	0	1	0	1	0	0	0	1	19	1	1	0	1	361		1	0	19	0	1	4
3	321108	1		1	2009-02-19	3	1990	19	0	7	6	2	12	1	2	3	0	2		1	1		1		1	0	1	0	1	0	0	0	1	19	1	1	0	1	361		0	0	19	0	1	4
3	321401	0	1	1	2009-02-25	3	1973	36	1	3	2	5	4	1	2	1	0	1		1	1		1		0	0	0	0	1	0	0	0	0	36	1	1	0	1	1296		1	0	36	0	1	8
3	321402				2009-02-25	3	1982	27	0	3	2	5	4	1	2	1	0	1		1	1		1		0	0	0	0	1	0	0	0	0	27	1	1	0	0	729		0	0	27	0	1	6
3	321601	0	1	1	2009-02-16	3	1972	37	0	2	2	4	0	1	1	1	0	1		1	4		1		1	0	1	0	1	0	0	0	1	37	1	1	0	1	1369		1	0	37	0	1	8
3	321602				2009-02-16	3	1992	17	0	2	2	4	0	1	1	1	0	1		1	4		1		1	0	1	0	1	0	0	0	1	17	1	1	0	1	289		0	0	17	0	1	4
3	321703	1		1	2009-02-19	3	1988	21	0	5	3	3	7	1	2	3	0	1		1	4		2		1	1	1	0	1	0	0	0	1	21	1	1	0	1	441		0	0	21	0	1	5
3	321704	0		0	2009-02-19	3	1991	18	0	5	3	3	7	1	2	3	0	1		1	4		2		1	1	1	0	1	0	0	0	1	18	1	1	0	1	324		0	0	18	0	1	4
3	321705	0		0	2009-02-19	3	1993	16	0	5	3	3	7	1	2	3	0	1		1	4		2		1	1	1	0	1	0	0	0	1	16	1	1	0	1	256		0	0	16	0	1	4
3	321801	0		0	2009-02-20	3	1980	29	1	2	1	4	1	1	2	1	0	1		1	3		1		1	0	1	0	0	0	0	0	1	29	1	1	0	0	841		0	0	29	0	3	6
3	321802	0	3	1	2009-02-20	3	1984	25	0	2	1	4	1	1	2	1	0	1		1	3		1		1	0	1	0	0	0	0	0	1	25	1	1	0	0	625		0	0	25	0	3	5
3	321902	1		1	2009-02-18	3	1988	21	0	3	1	3	1	1	2	1	0	1		1	4		1		1	0	1	0	1	0	0	0	1	21	1	1	0	1	441		0	0	21	0	1	5
3	322002	0		0	2009-02-18	3	1978	31	0	6	2	2	7	0	2	3	0	2		2	6		2		1	1	1	1	0	0	0	0	1	31	1	1	0	1	961		0	0	31	0	3	7
3	322702	0		0	2009-02-20	3	1980	29	0	7	2	3	0	1	2	1	0	1		1	3		1		1	1	1	0	1	0	0	0	1	29	1	1	0	1	841		0	0	29	0	3	6
3	322802	1		1	2009-02-20	3	1978	31	0	3	2	4	5	1	2	1	0	1		1	3		1	2	0	1	1	0	1	0	0	0	0	31	1	1	0	1	961		0	0	31	0	3	7
3	322806	0		0	2009-02-20	3	1983	26	0	3	2	4	5	1	2	1	0	1		1	3		1	2	0	1	1	0	1	0	0	0	0	26	1	1	0	0	676		0	0	26	0	3	6
3	323002	0		0	2009-02-20	3	1986	23	0	5	3	2	5	0	0	1	0	1		1	1		1		1	1	1	0	1	0	0	0	1	23	1	1	0	0	529		0	0	23	0	1	5
3	323101	0	1	1	2009-02-23	3	1969	40	0	2	2	2	1	1	2	1	0	1		1	3		1		1	0	0	0	0	0	0	0	1	40	1	1	0	1	1600		1	0	40	0	3	8
3	323103				2009-02-23	3	1982	27	0	2	2	2	1	1	2	1	0	1		1	3		1		1	0	0	0	0	0	0	0	1	27	1	1	0	0	729		0	0	27	0	3	6
3	323301	0	1	1	2009-02-25	3	1947	62	1	1	1	1	2	0	0	3	0	1		1	4		1		0	0	0	0	0	0	0	0	0	62	1	1	0	1	3844		1	0	62	0	1	13
3	323501				2009-02-20	3	1957	52	1	5	4	4	8	1	2	3	0	2		2	3		2		1	1	1	1	1	0	1	0	1	52	1	1	0	0	2704		0	0	52	0	3	11
3	323502	0		0	2009-02-20	3	1963	46	0	5	4	4	8	1	2	3	0	2		2	3		2		1	1	1	1	1	0	1	0	1	46	1	1	0	1	2116		0	0	46	0	3	10
3	323503	0		0	2009-02-20	3	1993	16	1	5	4	4	8	1	2	3	0	2		2	3		2		1	1	1	1	1	0	1	0	1	16	1	1	0	1	256		0	0	16	0	3	4
3	323510	0		0	2009-04-24	3	1972	37	1	5	4	4	8	1	2	3	0	2		2	3		2		1	1	1	1	1	0	1	0	1	37	1	1	0	1	1369		0	0	37	0	3	8
3	323701	0		0	2009-04-24	3	1984	25	0	3	2	5	0	1	2	1	0	1		1	1		1		1	0	0	0	0	0	0	0	1	25	1	1	0	0	625		0	0	25	0	1	5
3	323902	0		0	2009-02-23	3	1986	23	0	4	3	2	1	1	1	1	0	1		1	1		1		1	0	1	0	1	0	0	0	1	23	1	1	0	1	529		0	0	23	0	1	5
3	323907		1	1	2009-02-23	3	1993	16	0	4	3	2	1	1	1	1	0	1		1	1		1		1	0	1	0	1	0	0	0	1	16	1	1	0	0	256		1	0	16	0	1	4
3	324202				2009-02-23	3	1970	39	0	4	3	4	0	1	1	1	0	1		1	1		1		1	1	1	0	1	0	0	0	1	39	1	1	0	1	1521		0	0	39	0	1	8
3	324208		3	1	2009-02-23	3	1994	15	0	4	3	4	0	1	1	1	0	1		1	1		1		1	1	1	0	1	0	0	0	1	15	1	1	0	0	225		0	0	15	0	1	3
3	324401	1	1	1	2009-02-19	3	1945	64	0	2	1	3	1	1	2	1	0	1		1	1		1		1	0	0	0	0	0	0	0	1	64	1	1	0	1	4096		1	0	64	0	1	13
3	324601				2009-05-07	3	1951	58	1	4	3	3	0	0	0	1	0	1		1	1		1		1	0	0	0	0	0	0	0	1	58	1	1	0	1	3364		0	0	58	0	1	12
3	324602	0		0	2009-02-18	3	1967	42	0	4	3	3	0	0	0	1	0	1		1	1		1		1	0	0	0	0	0	0	0	1	42	1	1	0	0	1764		0	0	42	0	1	9
3	324604				2009-02-18	3	1993	16	0	4	3	3	0	0	0	1	0	1		1	1		1		1	0	0	0	0	0	0	0	1	16	1	1	0	0	256		0	0	16	0	1	4
3	324701	0		0	2009-02-24	3	1967	42	0	4	3	4	4	1	2	1	0	1		1	4		1		1	0	0	0	0	0	0	0	1	42	1	1	0	1	1764		0	0	42	0	1	9
3	324702	0		0	2009-02-24	3	1969	40	1	4	3	4	4	1	2	1	0	1		1	4		1		1	0	0	0	0	0	0	0	1	40	1	1	0	0	1600		0	0	40	0	1	8
3	324801	0		0	2009-02-23	3	1949	60	1	3	2	2	0	1	2	1	0	1		1	1		1		1	0	1	0	1	0	0	0	1	60	1	1	0	0	3600		0	0	60	0	1	12
3	324802	0	3	1	2009-02-23	3	1963	46	0	3	2	2	0	1	2	1	0	1		1	1		1		1	0	1	0	1	0	0	0	1	46	1	1	0	1	2116		0	0	46	0	1	10
3	324803		1	1	2009-02-23	3	1993	16	1	3	2	2	0	1	2	1	0	1		1	1		1		1	0	1	0	1	0	0	0	1	16	1	1	0	1	256		1	0	16	0	1	4
3	324901				2009-02-19	3	1969	40	1	2	1	4	0	1	1	1	0	1		1	1		1		1	0	0	0	0	0	0	0	1	40	1	1	0	0	1600		0	0	40	0	1	8
3	325001	1	3	1	2009-02-24	3	1976	33	0	3	2	3	0	1	2	1	0	1		1	3		1		1	0	0	0	0	0	0	0	1	33	1	1	0	0	1089		0	0	33	0	3	7
3	325301	1	3	1	2009-02-27	3	1959	50	1	4	3	1	8	0	0	3	0	1		1	1		1		0	0	1	0	0	0	0	0	0	50	1	1	0	1	2500		0	0	50	0	1	10
3	325402	1	3	1	2009-03-03	3	1979	30	0	5	3	3	6	1	2	3	0	1		1	4		1		1	1	1	1	1	0	0	0	1	30	1	1	0	1	900		0	0	30	0	1	6
3	325403	0		0	2009-03-03	3	1994	15	0	5	3	3	6	1	2	3	0	1		1	4		1		1	1	1	1	1	0	0	0	1	15	1	1	0	1	225		0	0	15	0	1	3
3	325501	0		0	2009-03-03	3	1983	26	1	2	1	3	0	1	2	1	0	1		1	4		1		1	1	1	0	0	0	0	0	1	26	1	1	0	0	676		0	0	26	0	1	6
3	325502	0		0	2009-03-03	3	1989	20	0	2	1	3	0	1	2	1	0	1		1	4		1		1	1	1	0	0	0	0	0	1	20	1	1	0	1	400		0	0	20	0	1	4
1	400201	0		0	2009-05-22	4	1955	54	0	6	3	2	6	1	2	1	0	1		1	1		1		1	1	1	0	1	0	0	0	1	54	1	1	0	2	2916		0	0	54	0	1	11
1	400501	0		0	2009-05-11	4	1939	70	0	4	2	2	2	1	2	1	0	1		1	1		1		1	0	0	0	0	0	0	0	1	70	1	1	0	0	4900		0	0	70	0	1	14
1	400601	0		0	2009-05-11	4	1971	38	0	2	1	3	0	0	1	1	0	1		1	1		1		0	0	1	0	0	0	0	0	0	38	1	1	0	1	1444		0	0	38	0	1	8
1	400604		1	1	2009-05-11	4	1993	16	0	2	1	3	0	0	1	1	0	1		1	1		1		0	0	1	0	0	0	0	0	0	16	1	1	0	0	256		1	0	16	0	1	4
1	401102	0		0	2009-05-12	4	1974	35	0	6	5	2	8	0	0	2	0	1		1	1		1		1	0	1	0	1	0	0	0	1	35	1	1	0	1	1225		0	0	35	0	1	7
1	401301	0		0	2009-05-12	4	1958	51	0	4	3	2	7	1	1	2	0	2		1	1		1		1	0	0	0	0	0	0	0	1	51	1	1	0	1	2601		0	0	51	0	1	11
1	401506	0		0	2009-05-26	4	1982	27	0	3	2	3	0	0	0	1	0	1		1	2		1		1	0	0	0	0	0	0	0	1	27	1	1	0	1	729		0	0	27	0	1	6
1	401702	0		0	2009-05-15	4	1966	43	0	4	3	3	2	1	1	1	0	1		1	1		1		1	0	0	0	0	0	0	0	1	43	1	1	0	1	1849		0	0	43	0	1	9
1	402402	1	1	1	2009-05-21	4	1982	27	1	1	1	2	1	1	2	1	0	1		1	2		1		1	0	1	0	0	0	0	0	1	27	1	1	0	1	729		1	0	27	0	1	6
1	402501	0		0	2009-05-17	4	1969	40	0	2	1	6	0	1	2	1	0	1		1	2		1		1	0	0	0	0	0	0	0	1	40	1	1	0	1	1600		0	0	40	0	1	8
1	402602	1	3	1	2009-05-17	4	1979	30	0	4	3	2	6	1	2	3	0	2		1	3		2		1	0	1	0	1	0	0	0	1	30	1	1	0	0	900		0	0	30	0	3	6
1	402701	0		0	2009-05-14	4	1945	64	0	5	4	2	3	0	0	1	0	1		1	2		1		1	0	0	0	0	0	0	0	1	64	1	1	0	1	4096		0	0	64	0	1	13
1	402702	0		0	2009-05-14	4	1967	42	1	5	4	2	3	0	0	1	0	1		1	2		1		1	0	0	0	0	0	0	0	1	42	1	1	0	1	1764		0	0	42	0	1	9
1	402703	0		0	2009-05-14	4	1994	15	1	5	4	2	3	0	0	1	0	1		1	2		1		1	0	0	0	0	0	0	0	1	15	1	1	0	1	225		0	0	15	0	1	3
1	402706	1	3	1	2009-05-14	4	1980	29	1	5	4	2	3	0	0	1	0	1		1	2		1		1	0	0	0	0	0	0	0	1	29	1	1	0	1	841		0	0	29	0	1	6
1	402801	0		0	2009-05-16	4	1938	71	0	4	3	3	8	0	2	1	0	1		1	2		1		1	0	1	0	0	0	0	0	1	71	1	1	0	1	5041		0	0	71	0	1	15
1	402804	1	1	1	2009-05-16	4	1993	16	0	4	3	3	8	0	2	1	0	1		1	2		1		1	0	1	0	0	0	0	0	1	16	1	1	1	1	256		1	0	16	0	1	4
1	402807	0		0	2009-05-16	4	1992	17	0	4	3	3	8	0	2	1	0	1		1	2		1		1	0	1	0	0	0	0	0	1	17	1	1	0	1	289		0	0	17	0	1	4
1	403101	0		0	2009-06-09	4	1949	60	0	2	2	1	0	1	0	1	0	1		1	2		1		1	0	0	0	0	0	0	0	1	60	1	1	0	2	3600		0	0	60	0	1	12
1	403201	0		0	2009-05-14	4	1974	35	1	4	4	4	7	0	0	1	0	1		1	2		1		1	0	0	0	0	0	0	0	1	35	1	1	0	1	1225		0	0	35	0	1	7
1	403202	1	1	1	2009-05-14	4	1982	27	0	4	4	4	7	0	0	1	0	1		1	2		1		1	0	0	0	0	0	0	0	1	27	1	1	0	1	729		1	0	27	0	1	6
1	403210	0		0	2009-05-14	4	1934	75	1	4	4	4	7	0	0	1	0	1		1	2		1		1	0	0	0	0	0	0	0	1	75	1	1	0	1	5625		0	0	75	0	1	15
1	403301	0		0	2009-05-26	4	1958	51	1	4	3	2	8	0	1	3	0	2		1	2		2		1	1	1	0	1	0	0	0	1	51	1	1	0	1	2601		0	0	51	0	1	11
1	403502	0		0	2009-05-17	4	1951	58	0	2	2	4	1	0	0	1	0	1		1	2		1		1	0	0	0	0	0	0	0	1	58	1	1	0	1	3364		0	0	58	0	1	12
1	403504	1	1	1	2009-05-17	4	1994	15	1	2	2	4	1	0	0	1	0	1		1	2		1		1	0	0	0	0	0	0	0	1	15	1	1	1	0	225		1	0	15	0	1	3
1	403505	0		0	2009-05-17	4	1994	15	0	2	2	4	1	0	0	1	0	1		1	2		1		1	0	0	0	0	0	0	0	1	15	1	1	1	1	225		0	0	15	0	1	3
1	404001	1	1	1	2009-05-20	4	1969	40	1	5	3	3	6	1	2	1	0	1		1	2		1		1	1	0	0	1	0	0	0	1	40	1	1	0	1	1600		1	0	40	0	1	8
1	404002	0		0	2009-05-21	4	1972	37	0	5	3	3	6	1	2	1	0	1		1	2		1		1	1	0	0	1	0	0	0	1	37	1	1	1	0	1369		0	0	37	0	1	8
1	404007	0		0	2009-05-20	4	1993	16	1	5	3	3	6	1	2	1	0	1		1	2		1		1	1	0	0	1	0	0	0	1	16	1	1	0	0	256		0	0	16	0	1	4
1	404106	0		0	2009-05-18	4	1992	17	1	5	3	3	7	0	2	3	0	2		1	2		2		1	1	1	0	0	0	1	0	1	17	1	1	0	0	289		0	0	17	0	1	4
1	404109	0		0	2009-05-18	4	1989	20	1	5	3	3	7	0	2	3	0	2		1	2		2		1	1	1	0	0	0	1	0	1	20	1	1	0	0	400		0	0	20	0	1	4
1	404302	0		0	2009-05-15	4	1989	20	0	3	1	3	3	1	2	3	0	1		2	3		1		1	1	0	0	0	0	0	0	1	20	1	1	0	1	400		0	0	20	0	3	4
1	404401	0		0	2009-05-16	4	1955	54	1	5	4	4	4	0	1	1	0	1		1	2		1		1	1	0	0	0	0	0	0	1	54	1	1	0	0	2916		0	0	54	0	1	11
1	404701	1	3	1	2009-05-22	4	1974	35	1	3	2	2	4	0	0	1	0	1		1	2		1		1	0	1	0	1	0	0	0	1	35	1	1	1	1	1225		0	0	35	0	1	7
1	404702	0		0	2009-05-22	4	1972	37	0	3	2	2	4	0	0	1	0	1		1	2		1		1	0	1	0	1	0	0	0	1	37	1	1	1	1	1369		0	0	37	0	1	8
1	404704	0		0	2009-10-27	4	1989	20	1	3	2	2	4	0	0	1	0	1		1	2		1		1	0	1	0	1	0	0	0	1	20	1	1	1	0	400		0	0	20	0	1	4
1	404801	0		0	2009-05-21	4	1948	61	0	3	1	4	0	0	0	1	0	1		1	2		1		1	0	0	0	0	0	0	0	1	61	1	1	0	1	3721		0	0	61	0	1	13
1	405001	0		0	2009-05-21	4	1945	64	1	2	2	4	2	0	0	1	0	1		1	1		1		1	0	1	0	0	0	0	0	1	64	1	1	0	0	4096		0	0	64	0	1	13
1	405002	0		0	2009-05-21	4	1979	30	0	2	2	4	2	0	0	1	0	1		1	1		1		1	0	1	0	0	0	0	0	1	30	1	1	0	1	900		0	0	30	0	1	6
1	405101	0		0	2009-05-22	4	1960	49	1	3	2	3	0	1	0	1	0	1		1	2		1		1	1	1	0	1	0	0	0	1	49	1	1	0	1	2401		0	0	49	0	1	10
1	405102	0		0	2009-05-22	4	1974	35	0	3	2	3	0	1	0	1	0	1		1	2		1		1	1	1	0	1	0	0	0	1	35	1	1	0	0	1225		0	0	35	0	1	7
1	405202	1	3	1	2009-05-20	4	1987	22	0	3	2	3	3	1	2	1	0	1		1	2		1		1	1	0	0	1	0	0	0	1	22	1	1	0	1	484		0	0	22	0	1	5
1	405205	0		0	2009-05-20	4	1994	15	1	3	2	3	3	1	2	1	0	1		1	2		1		1	1	0	0	1	0	0	0	1	15	1	1	0	1	225		0	0	15	0	1	3
1	405206		1	1	2009-05-20	4	1986	23	1	3	2	3	3	1	2	1	0	1		1	2		1		1	1	0	0	1	0	0	0	1	23	1	1	1	1	529		1	0	23	0	1	5
1	405302	1	3	1	2009-05-20	4	1990	19	0	4	2	2	0	1	2	1	0	1		1	2		1		1	0	1	0	1	0	0	0	1	19	1	1	0	1	361		0	0	19	0	1	4
1	405402	0		0	2009-05-20	4	1963	46	0	3	2	2	3	1	2	1	0	1		1	2		1		1	1	1	0	1	0	0	0	1	46	1	1	0	1	2116		0	0	46	0	1	10
1	405403	0		0	2009-05-20	4	1978	31	0	3	2	2	3	1	2	1	0	1		1	2		1		1	1	1	0	1	0	0	0	1	31	1	1	0	1	961		0	0	31	0	1	7
1	405603	0		0	2009-10-27	4	1960	49	1	4	2	2	1	1	0	1	0	1		1	2		1		1	0	0	0	0	0	0	0	1	49	1	1	0	1	2401		0	0	49	0	1	10
1	405902	0		0	2009-05-21	4	1948	61	0	6	4	4	6	0	0	1	0	1		1	2		1		1	0	1	0	0	0	0	0	1	61	1	1			3721		0	0	61	0	1	13
1	405903	0		0	2009-05-21	4	1982	27	1	6	4	4	6	0	0	1	0	1		1	2		1		1	0	1	0	0	0	0	0	1	27	1	1	0	0	729		0	0	27	0	1	6
1	406201	0		0	2009-06-08	4	1949	60	0	4	3	3	4	1	0	1	0	1		1	2		1		1	0	0	0	0	0	0	0	1	60	1	1	0	0	3600		0	0	60	0	1	12
1	406202	0		0	2009-06-08	4	1969	40	0	4	3	3	4	1	0	1	0	1		1	2		1		1	0	0	0	0	0	0	0	1	40	1	1	0	1	1600		0	0	40	0	1	8
1	406301	0		0	2009-05-21	4	1943	66	1	6	4	2	14	0	0	3	0	1		1	2		1		1	1	0	0	1	0	0	0	1	66	1	1	0	1	4356		0	0	66	0	1	14
1	406302	0		0	2009-05-21	4	1952	57	0	6	4	2	14	0	0	3	0	1		1	2		1		1	1	0	0	1	0	0	0	1	57	1	1	0	1	3249		0	0	57	0	1	12
1	406401	0		0	2009-06-08	4	1973	36	1	8	7	3	10	0	2	3	0	2		2	2		1		1	1	1	0	1	0	0	0	1	36	1	1	0	0	1296		0	0	36	0	1	8
1	406402	0		0	2009-06-08	4	1976	33	0	8	7	3	10	0	2	3	0	2		2	2		1		1	1	1	0	1	0	0	0	1	33	1	1	0	1	1089		0	0	33	0	1	7
1	406502	0	0	0	2009-05-21	4	1978	31	0	5	4	4	9	0	1	3	0	2		1	2		2		1	0	0	0	0	0	0	0	1	31	1	1	1	1	961		0	0	31	0	1	7
1	406801	0		0	2009-05-21	4	1947	62	0	4	3	3	0	1	0	1	0	1		1	2		1		0	0	0	0	0	0	0	0	0	62	1	1	0	406803	3844		0	0	62	0	1	13
1	406803	1	1	1	2009-05-21	4	1986	23	0	4	3	3	0	1	0	1	0	1		1	2		1		0	0	0	0	0	0	0	0	0	23	1	1			529		1	0	23	0	1	5
1	406804	0		0	2009-05-21	4	1929	80	0	4	3	3	0	1	0	1	0	1		1	2		1		0	0	0	0	0	0	0	0	0	80	1	1	0	1	6400		0	0	80	0	1	16
1	407301	0		0	2009-06-08	4	1949	60	0	3	1	1	0	1	0	1	0	1		1	2		1		1	0	0	0	0	0	0	0	1	60	1	1	0	1	3600		0	0	60	0	1	12
1	407501	0		0	2009-05-21	4	1971	38	1	4	2	4	3	1	2	1	0	1		1	2		1		1	0	1	0	1	0	0	0	1	38	1	1	0	1	1444		0	0	38	0	1	8
1	407502	0		0	2009-05-21	4	1973	36	0	4	2	4	3	1	2	1	0	1		1	2		1		1	0	1	0	1	0	0	0	1	36	1	1	0	1	1296		0	0	36	0	1	8
1	407701	0		0	2009-06-08	4	1948	61	0	5	4	3	6	1	2	3	0	1		1	3		1		1	0	0	0	0	0	0	0	1	61	1	1	0	1	3721		0	0	61	0	3	13
1	407802	0		0	2009-05-21	4	1950	59	0	5	3	1	5	1	2	3	0	1		1	2		2		1	0	0	0	0	0	0	0	1	59	1	1	0	1	3481		0	0	59	0	1	12
1	407803	1	3	1	2009-05-21	4	1984	25	0	5	3	1	5	1	2	3	0	1		1	2		2		1	0	0	0	0	0	0	0	1	25	1	1	0	0	625		0	0	25	0	1	5
1	407804	0		0	2009-05-21	4	1994	15	1	5	3	1	5	1	2	3	0	1		1	2		2		1	0	0	0	0	0	0	0	1	15	1	1	0	1	225		0	0	15	0	1	3
1	408001	0		0	2009-05-20	4	1948	61	0	1	1	1	0	0	0	1	0	1		1	2		1		1	0	0	0	0	0	0	0	1	61	1	1	0	1	3721		0	0	61	0	1	13
1	408401	0		0	2009-05-20	4	1982	27	1	2	2	2	3	0	0	1	0	1		3	2		1		1	0	1	0	0	0	0	0	1	27	1	1	0	1	729		0	0	27	0	1	6
1	408506		3	1	2009-05-20	4	1993	16	0	6	5	3	10	1	2	3	0	2		1	3		3		1	1	1	1	1	0	0	1	1	16	1	1	0	1	256		0	0	16	0	3	4
1	408601	0		0	2009-05-20	4	1948	61	0	4	3	3	3	1	2	2	0	1		1	2		1		1	0	0	0	0	0	0	0	1	61	1	1	0	1	3721		0	0	61	0	1	13
1	408603	0		0	2009-05-20	4	1987	22	0	4	3	3	3	1	2	2	0	1		1	2		1		1	0	0	0	0	0	0	0	1	22	1	1	0	1	484		0	0	22	0	1	5
1	408801	0		0	2009-06-09	4	1963	46	1	2	2	2	4	0	0	1	0	1		1	2		1		1	0	1	0	1	0	0	0	1	46	1	1	0	1	2116		0	0	46	0	1	10
1	408802	0		0	2009-06-09	4	1979	30	0	2	2	2	4	0	0	1	0	1		1	2		1		1	0	1	0	1	0	0	0	1	30	1	1	0	1	900		0	0	30	0	1	6
1	408803	0		0	2009-06-09	4	1992	17	1	2	2	2	4	0	0	1	0	1		1	2		1		1	0	1	0	1	0	0	0	1	17	1	1	0	1	289		0	0	17	0	1	4
1	408904		3	1	2009-05-20	4	1994	15	0	4	3	3	3	1	2	1	0	1		1	2		2		1	1	0	0	0	0	0	0	1	15	1	1	1	1	225		0	0	15	0	1	3
1	409102	0		0	2009-05-21	4	1960	49	0	3	3	5	2	0	0	1	0	1		1	2		1		1	0	1	0	1	0	0	0	1	49	1	1	0	1	2401		0	0	49	0	1	10
1	409105	0		0	2009-05-21	4	1988	21	1	3	3	5	2	0	0	1	0	1		1	2		1		1	0	1	0	1	0	0	0	1	21	1	1	1	0	441		0	0	21	0	1	5
1	409402	0		0	2009-05-19	4	1977	32	0	3	2	3	0	1	2	1	0	1		1	2		1		1	0	0	0	0	0	0	0	1	32	1	1	0	0	1024		0	0	32	0	1	7
1	409701	0		0	2009-05-22	4	1963	46	1	3	1	1	1	1	0	1	0	1		1			1		1	1	1	0	0	0	0	0	1	46	1	1	0	1	2116		0		46	0		10
1	409901	0		0	2009-05-20	4	1954	55	1	2	2	1	1	0	0	1	0	1		3	2		1		1	0	0	0	1	0	0	0	1	55	1	1	0	1	3025		0	0	55	0	1	11
1	410101	0		0	2009-05-19	4	1974	35	0	1	1	4	1	0	0	2	0	1		1	2		1		0	0	0	0	0	0	0	0	0	35	1	1	0	1	1225		0	0	35	0	1	7
1	410202	0		0	2009-05-18	4	1984	25	1	4	3	2	2	0	0	1	0	1		1	2		1		1	0	0	0	0	0	0	0	1	25	1	1	0	0	625		0	0	25	0	1	5
1	410301	0		0	2009-05-20	4	1953	56	1	8	6	5	13	0	0	3	0	2		1	2		2		1	1	1	0	1	0	0	0	1	56	1	1	0	1	3136		0	0	56	0	1	12
1	410302	1	3	1	2009-05-20	4	1965	44	0	8	6	5	13	0	0	3	0	2		1	2		2		1	1	1	0	1	0	0	0	1	44	1	1	0	2	1936		0	0	44	0	1	9
1	410304	0		0	2009-05-20	4	1993	16	1	8	6	5	13	0	0	3	0	2		1	2		2		1	1	1	0	1	0	0	0	1	16	1	1	0	2	256		0	0	16	0	1	4
1	410510	1		1	2009-05-20	4	1993	16	1	4	4	5	8	0	2	1	0	1		1	2		1		1	1	1	0	1	1	0	0	1	16	1	1			256		0	0	16	0	1	4
1	410602	0		0	2009-05-21	4	1970	39	0	4	3	6	6	1	2	3	0	1		1	2		1		1	1	0	0	0	0	0	0	1	39	1	1	0	1	1521		0	0	39	0	1	8
1	411101	0		0	2009-05-18	4	1950	59	0	4	4	4	2	1	2	1	0	1		1	2		1		1	0	0	0	0	0	0	0	1	59	1	1	0	1	3481		0	0	59	0	1	12
1	411102	0		0	2009-05-18	4	1978	31	1	4	4	4	2	1	2	1	0	1		1	2		1		1	0	0	0	0	0	0	0	1	31	1	1	0	2	961		0	0	31	0	1	7
1	411103	0		0	2009-05-21	4	1980	29	1	4	4	4	2	1	2	1	0	1		1	2		1		1	0	0	0	0	0	0	0	1	29	1	1	0	1	841		0	0	29	0	1	6
1	411104	0		0	2009-05-18	4	1976	33	0	4	4	4	2	1	2	1	0	1		1	2		1		1	0	0	0	0	0	0	0	1	33	1	1	0	1	1089		0	0	33	0	1	7
1	411601	0		0	2009-05-16	4	1938	71	0	3	2	3	0	1	2	1	0	1		1	2		1		1	0	1	0	0	0	0	0	1	71	1	1			5041		0	0	71	0	1	15
1	411602	0		0	2009-05-16	4	1977	32	0	3	2	3	0	1	2	1	0	1		1	2		1		1	0	1	0	0	0	0	0	1	32	1	1	0	1	1024		0	0	32	0	1	7
1	411901	0		0	2009-06-08	4	1957	52	1	2	1	1	2	1	0	3	0	2		3	2		1		1	0	1	0	0	0	0	0	1	52	1	1	0	1	2704		0	0	52	0	1	11
1	412101	0		0	2009-06-24	4	1942	67	1	5	4	3	5	0	0	3	0	1		1	3		3		1	1	1	1	1	0	0	0	1	67	1	1	0	1	4489		0	0	67	0	3	14
1	412102	0		0	2009-06-24	4	1960	49	0	5	4	3	5	0	0	3	0	1		1	3		3		1	1	1	1	1	0	0	0	1	49	1	1	0	1	2401		0	0	49	0	3	10
1	412104				2009-06-24	4	1993	16	1	5	4	3	5	0	0	3	0	1		1	3		3		1	1	1	1	1	0	0	0	1	16	1	1	0	1	256		0	0	16	0	3	4
1	412106	0		0	2009-06-24	4	1993	16	1	5	4	3	5	0	0	3	0	1		1	3		3		1	1	1	1	1	0	0	0	1	16	1	1	0	1	256		0	0	16	0	3	4
1	412401	0		0	2009-05-16	4	1952	57	0	5	4	2	5	1	2	1	0	1		1	2		1		1	0	0	0	0	0	0	0	1	57	1	1	0	1	3249		0	0	57	0	1	12
1	412402	0		0	2009-05-16	4	1961	48	0	5	4	2	5	1	2	1	0	1		1	2		1		1	0	0	0	0	0	0	0	1	48	1	1	0	0	2304		0	0	48	0	1	10
1	412501	0		0	2009-05-16	4	1978	31	1	4	4	3	1	0	0	1	0	1		1	2		1		0	0	1	0	1	0	0	0	0	31	1	1	0	1	961		0	0	31	0	1	7
1	412502	0	1	1	2009-05-16	4	1978	31	0	4	4	3	1	0	0	1	0	1		1	2		1		0	0	1	0	1	0	0	0	0	31	1	1	0	1	961		1	0	31	0	1	7
1	413401	0		0	2009-05-22	4	1934	75	0	4	4	3	4	1	0	1	0	1		1	3		1		1	0	0	0	0	0	0	0	1	75	1	1	0	1	5625		0	0	75	0	3	15
1	413701	0		0	2009-06-16	4	1978	31	1	2	1	2	2	1	2	1	0	1		1	2		1		1	1	1	0	1	0	0	0	1	31	1	1	0	1	961		0	0	31	0	1	7
1	413802	1	3	1	2009-06-05	4	1984	25	0	2	2	3	10	1	2	1	0	1		1	3		1		1	1	1	0	1	0	0	0	1	25	1	1	0	1	625		0	0	25	0	3	5
1	414001		1	1	2009-05-26	4	1985	24	1	2	2	2	0	1	0	1	0	1		1	2		1		1	0	0	0	0	0	0	0	1	24	1	1	0	1	576		1	0	24	0	1	5
1	414104	1	3	1	2009-06-05	4	1993	16	0	5	4	2	3	0	0	1	0	1		1	3		1		1	0	0	0	0	0	0	0	1	16	1	1	0	1	256		0	0	16	0	3	4
1	414304	0		0	2009-05-16	4	1930	79	0	5	3	2	8	0	0	3	0	1		1	3		1		1	0	1	0	1	0	0	1	1	79	1	1	1	1	6241		0	0	79	0	3	16
1	414404	0		0	2009-05-26	4	1992	17	1	4	3	3	5	0	0	3	0	1		1	2		1		1	0	0	0	0	0	0	0	1	17	1	1	0	1	289		0	0	17	0	1	4
1	414702	0		0	2009-05-26	4	1974	35	0	4	2	3	6	1	2	1	0	1		1	3		1		1	0	0	0	0	0	0	0	1	35	1	1	0	1	1225		0	0	35	0	3	7
1	415501	1	1	1	2009-05-26	4	1964	45	0	4	3	3	1	1	0	1	0	1		1	2		1		1	0	1	0	1	0	0	0	1	45	1	1	0	1	2025		1	0	45	0	1	9
1	415503	1		1	2009-05-26	4	1990	19	0	4	3	3	1	1	0	1	0	1		1	2		1		1	0	1	0	1	0	0	0	1	19	1	1	0	2	361		0	0	19	0	1	4
1	415505	1	3	1	2009-05-26	4	1993	16	0	4	3	3	1	1	0	1	0	1		1	2		1		1	0	1	0	1	0	0	0	1	16	1	1	1	1	256		0	0	16	0	1	4
1	416402	0		0	2009-05-29	4	1972	37	0	5	3	2	5	1	1	1	0	1		1	2		1		1	0	1	0	0	0	0	0	1	37	1	1	0	1	1369		0	0	37	0	1	8
1	416802	0		0	2009-06-05	4	1970	39	0	4	3	6	4	0	0	1	0	1		1	2		1		1	0	0	0	0	0	0	0	1	39	1	1	0	1	1521		0	0	39	0	1	8
1	417001	1	1	1	2009-06-09	4	1960	49	1	6	4	3	6	0	0	3	0	1		1	2		1		1	1	1	0	1	0	0	0	1	49	1	1	0	1	2401		1	0	49	0	1	10
1	417002	0	3	1	2009-06-09	4	1979	30	0	6	4	3	6	0	0	3	0	1		1	2		1		1	1	1	0	1	0	0	0	1	30	1	1	0	1	900		0	0	30	0	1	6
1	417004	0		0	2009-06-09	4	1985	24	0	6	4	3	6	0	0	3	0	1		1	2		1		1	1	1	0	1	0	0	0	1	24	1	1	0	1	576		0	0	24	0	1	5
1	417010	0		0	2009-06-09	4	1990	19	1	6	4	3	6	0	0	3	0	1		1	2		1		1	1	1	0	1	0	0	0	1	19	1	1	0	1	361		0	0	19	0	1	4
1	417011	0		0	2009-06-09	4	1984	25	0	6	4	3	6	0	0	3	0	1		1	2		1		1	1	1	0	1	0	0	0	1	25	1	1	0	0	625		0	0	25	0	1	5
1	417013	0		0	2009-06-09	4	1930	79	0	6	4	3	6	0	0	3	0	1		1	2		1		1	1	1	0	1	0	0	0	1	79	1	1	0	1	6241		0	0	79	0	1	16
1	417101	0		0	2009-06-09	4	1943	66	1	9	4	4	11	1	2	3	0	2		1	2		3		1	1	1	0	1	0	0	0	1	66	1	1	0	1	4356		0	0	66	0	1	14
1	417104	0		0	2009-06-09	4	1990	19	0	9	4	4	11	1	2	3	0	2		1	2		3		1	1	1	0	1	0	0	0	1	19	1	1	0	2	361		0	0	19	0	1	4
1	417105	0		0	2009-06-09	4	1991	18	0	9	4	4	11	1	2	3	0	2		1	2		3		1	1	1	0	1	0	0	0	1	18	1	1	0	2	324		0	0	18	0	1	4
1	417106	0		0	2009-06-09	4	1994	15	0	9	4	4	11	1	2	3	0	2		1	2		3		1	1	1	0	1	0	0	0	1	15	1	1	0	1	225		0	0	15	0	1	3
1	417107	0		0	2009-06-09	4	1994	15	0	9	4	4	11	1	2	3	0	2		1	2		3		1	1	1	0	1	0	0	0	1	15	1	1	0	1	225		0	0	15	0	1	3
1	417108	0		0	2009-06-09	4	1972	37	1	9	4	4	11	1	2	3	0	2		1	2		3		1	1	1	0	1	0	0	0	1	37	1	1	0	1	1369		0	0	37	0	1	8
1	417201	0		0	2009-05-29	4	1961	48	0	6	4	3	4	1	0	1	0	1		1	2		2		1	0	1	0	1	0	0	0	1	48	1	1	0	2	2304		0	0	48	0	1	10
1	417202	0		0	2009-05-29	4	1988	21	1	6	4	3	4	1	0	1	0	1		1	2		2		1	0	1	0	1	0	0	0	1	21	1	1	0	2	441		0	0	21	0	1	5
1	417801	1	1	1	2009-06-09	4	1950	59	0	5	4	4	2	0	0	1	0	1		1	2		1		1	0	0	0	0	0	0	0	1	59	1	1	0	1	3481		1	0	59	0	1	12
1	417804	0		0	2009-06-09	4	1989	20	1	5	4	4	2	0	0	1	0	1		1	2		1		1	0	0	0	0	0	0	0	1	20	1	1	0	0	400		0	0	20	0	1	4
1	417902	0		0	2009-05-27	4	1973	36	0	5	3	4	6	0	0	1	0	1		1	2		1		1	1	1	0	0	0	0	0	1	36	1	1	0	1	1296		0	0	36	0	1	8
1	417903	0		0	2009-05-27	4	1967	42	0	5	3	4	6	0	0	1	0	1		1	2		1		1	1	1	0	0	0	0	0	1	42	1	1	0	1	1764		0	0	42	0	1	9
1	417908	0		0	2009-05-27	4	1992	17	0	5	3	4	6	0	0	1	0	1		1	2		1		1	1	1	0	0	0	0	0	1	17	1	1	0	1	289		0	0	17	0	1	4
1	418002	1	3	1	2009-06-10	4	1969	40	0	6	5	2	12	1	1	3	0	2		1	2		1		1	0	0	0	0	0	0	0	1	40	1	1	0	1	1600		0	0	40	0	1	8
1	418201	0		0	2009-06-24	4	1964	45	1	3	2	2	0	1	2	1	0	1		1	2		1		1	0	1	0	0	0	0	0	1	45	1	1	0	1	2025		0	0	45	0	1	9
1	418202	0		0	2009-06-24	4	1971	38	0	3	2	2	0	1	2	1	0	1		1	2		1		1	0	1	0	0	0	0	0	1	38	1	1	0	1	1444		0	0	38	0	1	8
1	418303	0		0	2009-06-24	4	1989	20	1	6	5	2	6	1	1	1	0	1		1	2		1		1	0	0	0	0	0	0	0	1	20	1	1	0	1	400		0	0	20	0	1	4
1	418401	0		0	2009-05-26	4	1929	80	0	2	1	1	0	0	0	1	0	1		1	2		1		1	0	0	0	0	0	0	0	1	80	1	1	0	1	6400		0	0	80	0	1	16
1	418602	0		0	2009-06-03	4	1970	39	0	4	2	3	0	1	1	1	0	1		1	3		1		1	1	1	0	1	0	0	0	1	39	1	1	0	1	1521		0	0	39	0	3	8
1	418701	0		0	2009-05-27	4	1930	79	1	4	2	3	3	1	0	1	0	1		1	2		2		1	0	1	0	1	0	0	0	1	79	1	1	0	1	6241		0	0	79	0	1	16
1	418702	0		0	2009-05-27	4	1930	79	0	4	2	3	3	1	0	1	0	1		1	2		2		1	0	1	0	1	0	0	0	1	79	1	1	0	1	6241		0	0	79	0	1	16
1	418801	1	3	1	2009-05-28	4	1945	64	1	6	3	3	7	1	0	3	0	1		1	2		1		1	1	1	0	1	0	0	0	1	64	1	1	0	1	4096		0	0	64	0	1	13
1	419001	0		0	2009-05-27	4	1951	58	0	4	4	3	2	0	2	1	0	1		1	2		2		1	0	1	0	0	0	0	0	1	58	1	1	0	1	3364		0	0	58	0	1	12
1	419002	0		0	2009-05-27	4	1983	26	0	4	4	3	2	0	2	1	0	1		1	2		2		1	0	1	0	0	0	0	0	1	26	1	1	0	0	676		0	0	26	0	1	6
1	419003				2009-05-27	4	1990	19	0	4	4	3	2	0	2	1	0	1		1	2		2		1	0	1	0	0	0	0	0	1	19	1	1	0	2	361		0	0	19	0	1	4
1	419009	0		0	2009-05-27	4	1925	84	0	4	4	3	2	0	2	1	0	1		1	2		2		1	0	1	0	0	0	0	0	1	84	1	1	0	1	7056		0	0	84	0	1	16
1	419202	0		0	2009-05-28	4	1992	17	0	3	2	3	2	0	0	1	0	1		1	2		1		1	0	0	0	0	0	0	0	1	17	1	1	0	0	289		0	0	17	0	1	4
1	419502	1	1	1	2009-05-28	4	1943	66	0	3	2	2	0	0	0	1	0	1		1	2		1		1	0	1	0	0	0	0	0	1	66	1	1	0	0	4356		1	0	66	0	1	14
1	419503	0		0	2009-05-28	4	1979	30	1	3	2	2	0	0	0	1	0	1		1	2		1		1	0	1	0	0	0	0	0	1	30	1	1	0	1	900		0	0	30	0	1	6
1	419504	0		0	2009-05-28	4	1981	28	0	3	2	2	0	0	0	1	0	1		1	2		1		1	0	1	0	0	0	0	0	1	28	1	1	0	1	784		0	0	28	0	1	6
1	419602	0		0	2009-06-16	4	1959	50	0	4	3	3	4	1	2	1	0	1		1	2		1		1	1	1	0	0	0	0	0	1	50	1	1	0	1	2500		0	0	50	0	1	10
1	419603	1	3	1	2009-06-16	4	1993	16	1	4	3	3	4	1	2	1	0	1		1	2		1		1	1	1	0	0	0	0	0	1	16	1	1	0	1	256		0	0	16	0	1	4
1	419604	0		0	2009-06-16	4	1991	18	1	4	3	3	4	1	2	1	0	1		1	2		1		1	1	1	0	0	0	0	0	1	18	1	1	0	1	324		0	0	18	0	1	4
1	419704	0		0	2009-05-28	4	1985	24	0	3	2	4	0	0	0	1	0	1		1	2		1		1	0	0	0	0	0	0	0	1	24	1	1	0	1	576		0	0	24	0	1	5
1	420501	0		0	2009-06-08	4	1968	41	0	4	3	2	6	0	2	1	0	1		1	3		1		1	1	0	0	1	0	0	0	1	41	1	1			1681		0	0	41	0	3	9
1	420701	0		0	2009-06-10	4	1942	67	1	6	5	2	5	1	2	3	0	1		1	1		3		1	1	1	0	1	0	0	0	1	67	1	1	0	1	4489		0	0	67	0	1	14
1	420702	1	1	1	2009-06-10	4	1952	57	0	6	5	2	5	1	2	3	0	1		1	1		3		1	1	1	0	1	0	0	0	1	57	1	1	0	1	3249		1	0	57	0	1	12
1	420801		1	1	2009-05-29	4	1934	75	0	2	1	1	2	0	0	1	0	1		1	1		1		1	0	0	0	0	0	0	0	1	75	1	1	0	0	5625		1	0	75	0	1	15
1	421002	0		0	2009-05-27	4	1973	36	1	6	5	5	5	1	1	1	0	1		1	3		1		1	1	0	0	1	0	0	0	1	36	1	1	0	1	1296		0	0	36	0	3	8
1	421003	0		0	2009-05-27	4	1978	31	1	6	5	5	5	1	1	1	0	1		1	3		1		1	1	0	0	1	0	0	0	1	31	1	1	0	0	961		0	0	31	0	3	7
1	421004	0		0	2009-05-27	4	1980	29	0	6	5	5	5	1	1	1	0	1		1	3		1		1	1	0	0	1	0	0	0	1	29	1	1	0	0	841		0	0	29	0	3	6
1	421006	0		0	2009-05-27	4	1994	15	0	6	5	5	5	1	1	1	0	1		1	3		1		1	1	0	0	1	0	0	0	1	15	1	1	0	1	225		0	0	15	0	3	3
1	421007	0		0	2009-05-27	4	1989	20	0	6	5	5	5	1	1	1	0	1		1	3		1		1	1	0	0	1	0	0	0	1	20	1	1	0	1	400		0	0	20	0	3	4
1	421402	0		0	2009-05-28	4	1956	53	0	5	4	3	1	1	0	1	0	1		1	2		1		1	0	0	0	0	0	0	0	1	53	1	1	0	1	2809		0	0	53	0	1	11
1	421404	0		0	2009-05-28	4	1994	15	0	5	4	3	1	1	0	1	0	1		1	2		1		1	0	0	0	0	0	0	0	1	15	1	1	0	1	225		0	0	15	0	1	3
1	421407	0		0	2009-05-28	4	1988	21	1	5	4	3	1	1	0	1	0	1		1	2		1		1	0	0	0	0	0	0	0	1	21	1	1	0	1	441		0	0	21	0	1	5
1	421502	1		1	2009-05-27	4	1986	23	0	4	4	4	5	1	2	1	0	1		2	3		1		1	1	0	0	0	0	0	0	1	23	1	1	0	1	529		0	0	23	0	3	5
1	421505	1	3	1	2009-05-27	4	1977	32	1	4	4	4	5	1	2	1	0	1		2	3		1		1	1	0	0	0	0	0	0	1	32	1	1	0	2	1024		0	0	32	0	3	7
1	421601	0		0	2009-05-28	4	1950	59	0	6	5	5	4	1	2	1	0	1		1	3		1		1	1	1	0	0	0	0	0	1	59	1	1	0	1	3481		0	0	59	0	3	12
1	421602	0		0	2009-05-28	4	1979	30	1	6	5	5	4	1	2	1	0	1		1	3		1		1	1	1	0	0	0	0	0	1	30	1	1	0	1	900		0	0	30	0	3	6
1	421604	1	1	1	2009-05-28	4	1988	21	0	6	5	5	4	1	2	1	0	1		1	3		1		1	1	1	0	0	0	0	0	1	21	1	1	0	1	441		1	0	21	0	3	5
1	421605	0		0	2009-05-28	4	1929	80	0	6	5	5	4	1	2	1	0	1		1	3		1		1	1	1	0	0	0	0	0	1	80	1	1	0	1	6400		0	0	80	0	3	16
1	421606	1		1	2009-05-28	4	1986	23	1	6	5	5	4	1	2	1	0	1		1	3		1		1	1	1	0	0	0	0	0	1	23	1	1	0	1	529		0	0	23	0	3	5
1	422102	0		0	2009-10-27	4	1992	17	1	4	3	1	5	1	0	3	0	2		2	1		3		1	1	1	1	1	0	0	0	1	17	1	1	0	1	289		0	0	17	0	1	4
1	422402		1	1	2009-05-29	4	1973	36	0	8	5	4	7	1	2	3	0	2		1	3		3		1	1	0	1	1	0	0	1	1	36	1	1	0	1	1296		1	0	36	0	3	8
1	422404	0		0	2009-05-29	4	1993	16	1	8	5	4	7	1	2	3	0	2		1	3		3		1	1	0	1	1	0	0	1	1	16	1	1	0	1	256		0	0	16	0	3	4
1	422901	0		0	2009-05-29	4	1970	39	1	4	3	3	7	1	2	1	0	1		1	3		1		1	1	0	0	0	0	0	0	1	39	1	1	0	0	1521		0	0	39	0	3	8
1	422902	0		0	2009-05-29	4	1982	27	0	4	3	3	7	1	2	1	0	1		1	3		1		1	1	0	0	0	0	0	0	1	27	1	1	0	1	729		0	0	27	0	3	6
1	423002	0		0	2009-06-02	4	1986	23	0	16	5	3	10	1	2	3	0	2		1	1		1		1	0	1	0	1	0	0	0	1	23	1	1	0	1	529		0	0	23	0	1	5
1	423005	1	3	1	2009-06-02	4	1976	33	0	16	5	3	10	1	2	3	0	2		1	1		1		1	0	1	0	1	0	0	0	1	33	1	1	0	0	1089		0	0	33	0	1	7
1	423007	0		0	2009-06-02	4	1990	19	1	16	5	3	10	1	2	3	0	2		1	1		1		1	0	1	0	1	0	0	0	1	19	1	1	0	0	361		0	0	19	0	1	4
1	423101	0		0	2009-06-02	4	1932	77	1	2	1	1	1	0	0	1	0	1		1	2		1		1	0	0	0	0	0	0	0	1	77	1	1	0	1	5929		0	0	77	0	1	16
1	423301	0		0	2009-06-02	4	1958	51	0	5	4	2	6	1	1	1	0	1		1	1		1		1	1	0	0	0	0	0	0	1	51	1	1	0	1	2601		0	0	51	0	1	11
1	425101	0		0	2009-05-16	4	1978	31	1	4	2	4	2	1	2	1	0	1		1	2		1		1	1	1	0	0	0	0	0	1	31	1	1	1	0	961		0	0	31	0	1	7
1	425102	0		0	2009-05-16	4	1979	30	0	4	2	4	2	1	2	1	0	1		1	2		1		1	1	1	0	0	0	0	0	1	30	1	1	0	1	900		0	0	30	0	1	6
1	425107	0		0	2009-05-16	4	1992	17	1	4	2	4	2	1	2	1	0	1		1	2		1		1	1	1	0	0	0	0	0	1	17	1	1	0	0	289		0	0	17	0	1	4
1	425201	0		0	2009-06-03	4	1976	33	1	2	1	3	3	1	2	3	0	2		2	3		3		1	0	1	0	0	0	0	0	1	33	1	1	0	1	1089		0	0	33	0	3	7
1	425202	0		0	2009-06-03	4	1985	24	0	2	1	3	3	1	2	3	0	2		2	3		3		1	0	1	0	0	0	0	0	1	24	1	1	0	1	576		0	0	24	0	3	5
1	425703	1	3	1	2009-06-03	4	1990	19	1	4	3	2	6	0	1	1	0	1		1	3		1		1	0	0	0	0	0	0	0	1	19	1	1	0	1	361		0	0	19	0	3	4
1	426001	0		0	2009-06-04	4	1975	34	1	6	4	3	5	1	2	3	0	1		1	3		2		1	1	1	0	1	0	0	0	1	34	1	1	0	1	1156		0	0	34	0	3	7
1	426701	1	1	1	2009-05-27	4	1960	49	0	2	1	1	0	1	0	1	0	1		1	2		1		0	0	0	0	0	0	0	0	0	49	1	1	0	1	2401		1	0	49	0	1	10
1	427007	0		0	2009-06-04	4	1988	21	1	6	4	4	3	1	2	1	0	1		1	2		1		1	0	0	0	0	0	0	0	1	21	1	1	0	0	441		0	0	21	0	1	5
1	427101	0		0	2009-06-04	4	1950	59	0	3	2	3	2	1	2	1	0	1		1	2		1		1	0	0	0	0	0	0	0	1	59	1	1	0	1	3481		0	0	59	0	1	12
1	427202	0		0	2009-06-04	4	1978	31	0	4	3	3	6	1	0	1	0	1		1	3		1		1	0	1	0	1	0	0	0	1	31	1	1	0	1	961		0	0	31	0	3	7
1	427203	0		0	2009-06-04	4	1993	16	1	4	3	3	6	1	0	1	0	1		1	3		1		1	0	1	0	1	0	0	0	1	16	1	1	0	1	256		0	0	16	0	3	4
1	427701	0		0	2009-06-08	4	1979	30	0	3	2	2	0	1	0	1	0	1		1	2		1		1	0	0	0	0	0	0	0	1	30	1	1	0	1	900		0	0	30	0	1	6
1	427901	0		0	2009-06-04	4	1960	49	0	2	1	5	3	1	2	1	0	1		1	2		1		1	0	0	0	0	0	0	0	1	49	1	1	0	1	2401		0	0	49	0	1	10
1	427906	0		0	2009-06-04	4	1994	15	0	2	1	5	3	1	2	1	0	1		1	2		1		1	0	0	0	0	0	0	0	1	15	1	1	0	1	225		0	0	15	0	1	3
1	428101	1	1	1	2009-06-04	4	1947	62	0	2	2	5	0	0	0	1	0	1		1	2		1		1	0	0	0	0	0	0	0	1	62	1	1	0	1	3844		1	0	62	0	1	13
1	428203	0		0	2009-06-05	4	1989	20	0	5	4	3	3	0	0	1	0	1		1	1		1		1	0	0	0	0	0	0	0	1	20	1	1	0	1	400		0	0	20	0	1	4
1	428205	0		0	2009-06-05	4	1993	16	1	5	4	3	3	0	0	1	0	1		1	1		1		1	0	0	0	0	0	0	0	1	16	1	1	0	1	256		0	0	16	0	1	4
1	428601	0		0	2009-06-05	4	1970	39	1	10	7	3	10	1	1	1	0	2		1	2		2		1	1	1	1	1	1	0	0	1	39	1	1	0	1	1521		0	0	39	0	1	8
1	428802	0		0	2009-06-05	4	1984	25	0	1	1	4	0	0	2	1	0	1		1	2		1		1	0	1	0	1	0	0	0	1	25	1	1	0	1	625		0	0	25	0	1	5
1	428909	1	3	1	2009-06-05	4	1930	79	0	5	3	4	4	1	2	1	0	1		1	2		1		1	0	0	0	1	0	0	0	1	79	1	1	0	1	6241		0	0	79	0	1	16
1	429303	0		0	2009-06-16	4	1994	15	1	5	2	2	5	1	0	3	0	1		1	2		2		1	1	1	0	1	0	0	0	1	15	1	1	0	0	225		0	0	15	0	1	3
1	430201	0		0	2009-05-29	4	1975	34	0	4	1	4	6	1	2	1	0	1		1	2		1		1	0	0	0	0	0	0	0	1	34	1	1	0	1	1156		0	0	34	0	1	7
1	430301	1	3	1	2009-06-08	4	1986	23	0	4	3	2	6	1	1	1	0	1		3	2		1		1	0	0	0	0	0	0	0	1	23	1	1	0	2	529		0	0	23	0	1	5
1	430303	0	1	1	2009-06-08	4	1991	18	0	4	3	2	6	1	1	1	0	1		3	2		1		1	0	0	0	0	0	0	0	1	18	1	1	0	1	324		1	0	18	0	1	4
1	430401	0		0	2009-05-21	4	1936	73	0	4	3	1	0	0	0	1	0	1		1	2		1		1	0	0	0	0	0	0	0	1	73	1	1	0	1	5329		0	0	73	0	1	15
1	431102		1	1	2009-05-22	4	1982	27	0	5	3	3	5	0	0	1	0	1		1	2		1		1	1	1	0	0	0	0	0	1	27	1	1	0	1	729		1	0	27	0	1	6
1	431106	0		0	2009-05-22	4	1992	17	0	5	3	3	5	0	0	1	0	1		1	2		1		1	1	1	0	0	0	0	0	1	17	1	1	0	1	289		0	0	17	0	1	4
1	431305				2009-05-17	4	1991	18	0	3	3	2	1	0	0	1	0	1		1	2		1		1	0	0	0	0	0	0	0	1	18	1	1	0	1	324		0	0	18	0	1	4
1	431307	0		0	2009-10-27	4	1979	30	0	3	3	2	1	0	0	1	0	1		1	2		1		1	0	0	0	0	0	0	0	1	30	1	1	0	1	900		0	0	30	0	1	6
1	431402		1	1	2009-06-24	4	1972	37	0	4	3	3	1	0	0	1	0	1		1	2		1		1	1	1	0	0	0	0	0	1	37	1	1	0	1	1369		1	0	37	0	1	8
1	431502	0		0	2009-06-09	4	1986	23	0	1	1	3	0	1	2	1	0	1		1	2		1		1	1	1	0	1	0	0	0	1	23	1	1	0	1	529		0	0	23	0	1	5
1	432901	0		0	2009-05-17	4	1968	41	1	3	2	3	1	1	2	1	0	1		1	2		1		1	1	1	0	1	0	0	0	1	41	1	1	0	0	1681		0	0	41	0	1	9
1	432902			1	2009-05-17	4	1970	39	0	3	2	3	1	1	2	1	0	1		1	2		1		1	1	1	0	1	0	0	0	1	39	1	1	0	1	1521		0	0	39	0	1	8
1	433201	0		0	2009-05-14	4	1922	87	1	5	3	6	8	1	1	2	0	2		2	2		4		1	1	1	1	1	0	0	0	1	87	1	1	0	0	7569		0	0	87	0	1	16
1	433205	1	1	1	2009-05-14	4	1993	16	1	5	3	6	8	1	1	2	0	2		2	2		4		1	1	1	1	1	0	0	0	1	16	1	1	1	1	256		1	0	16	0	1	4
1	433207	0		0	2009-05-14	4	1991	18	0	5	3	6	8	1	1	2	0	2		2	2		4		1	1	1	1	1	0	0	0	1	18	1	1	0	0	324		0	0	18	0	1	4
1	433503	0		0	2009-05-21	4	1994	15	1	2	1	5	3	1	2	1	0	1		1	1		1		1	0	1	0	0	0	0	0	1	15	1	1	1	1	225		0	0	15	0	1	3
1	434001	0		0	2009-06-08	4	1973	36	1	4	3	4	0	1	2	1	0	1		1	2		1		1	0	1	0	1	0	0	0	1	36	1	1	1	1	1296		0	0	36	0	1	8
1	434002	0		0	2009-06-08	4	1980	29	0	4	3	4	0	1	2	1	0	1		1	2		1		1	0	1	0	1	0	0	0	1	29	1	1	0	1	841		0	0	29	0	1	6
1	434401	0		0	2009-05-27	4	1963	46	1	3	2	4	2	1	2	3	0	2		1	2		1		1	0	1	0	0	0	0	0	1	46	1	1	0	0	2116		0	0	46	0	1	10
1	434402	1	1	1	2009-05-27	4	1972	37	0	3	2	4	2	1	2	3	0	2		1	2		1		1	0	1	0	0	0	0	0	1	37	1	1	0	0	1369		1	0	37	0	1	8
1	434601	0		0	2009-05-29	4	1972	37	0	3	2	2	1	1	2	1	0	1		1	2		1		1	0	0	0	0	0	0	0	1	37	1	1	0	1	1369		0	0	37	0	1	8
1	434901	0		0	2009-05-27	4	1949	60	1	2	1	1	1	1	0	1	0	1		1	2		1		1	0	0	0	0	0	0	0	1	60	1	1			3600		0	0	60	0	1	12
1	434902	0		0	2009-05-27	4	1990	19	0	2	1	1	1	1	0	1	0	1		1	2		1		1	0	0	0	0	0	0	0	1	19	1	1	0	1	361		0	0	19	0	1	4
1	435001		1	1	2009-05-28	4	1967	42	0	3	2	4	0	0	0	1	0	1		1	2		1		1	0	1	0	0	0	0	0	1	42	1	1	1	1	1764		1	0	42	0	1	9
1	435702	0		0	2009-05-29	4	1977	32	0	4	2	3	2	1	2	1	0	1		1	2		1		1	1	0	0	0	0	0	0	1	32	1	1	0	0	1024		0	0	32	0	1	7
1	436301	0		0	2009-06-11	4	1975	34	1	2	1	5	2	1	0	1	0	1		1	2		1		1	0	0	0	0	0	0	0	1	34	1	1	0	0	1156		0	0	34	0	1	7
1	436302	0		0	2009-06-11	4	1993	16	0	2	1	5	2	1	0	1	0	1		1	2		1		1	0	0	0	0	0	0	0	1	16	1	1	0	1	256		0	0	16	0	1	4
1	436403	0		0	2009-06-08	4	1985	24	1	3	2	2	2	0	1	1	0	1		1	2		1		1	0	1	0	0	0	0	0	1	24	1	1	0	0	576		0	0	24	0	1	5
1	436404	0		0	2009-06-08	4	1988	21	0	3	2	2	2	0	1	1	0	1		1	2		1		1	0	1	0	0	0	0	0	1	21	1	1	0	0	441		0	0	21	0	1	5
1	436501	0		0	2009-05-21	4	1960	49	1	5	4	3	5	1	0	1	0	1		1	2		1		1	1	0	0	0	0	0	0	1	49	1	1	0	1	2401		0	0	49	0	1	10
1	436502	0		0	2009-05-21	4	1978	31	0	5	4	3	5	1	0	1	0	1		1	2		1		1	1	0	0	0	0	0	0	1	31	1	1	0	1	961		0	0	31	0	1	7
1	436507	1		1	2009-05-21	4	1993	16	0	5	4	3	5	1	0	1	0	1		1	2		1		1	1	0	0	0	0	0	0	1	16	1	1	0	2	256		0	0	16	0	1	4
1	436703		1	1	2009-06-02	4	1993	16	0	6	2	3	6	1	2	1	0	2		1	1		1		1	0	0	0	0	0	0	1	1	16	1	1	0	1	256		1	0	16	0	1	4
1	436901	0		0	2009-06-02	4	1957	52	0	4	3	2	2	1	2	1	0	1		1	2		1		1	1	0	0	0	0	0	0	1	52	1	1	0	1	2704		0	0	52	0	1	11
1	437002		1	1	2009-06-02	4	1974	35	0	3	2	4	1	0	1	1	0	1		1	1		1		0	1	1	0	1	0	0	0	0	35	1	1	0	0	1225		1	0	35	0	1	7
1	437102	0		0	2009-06-03	4	1975	34	0	4	3	3	0	0	0	1	0	1		1	2		1		1	1	1	0	0	0	0	0	1	34	1	1	0	1	1156		0	0	34	0	1	7
1	437401	0		0	2009-06-03	4	1933	76	0	4	3	5	5	0	2	1	0	1		1	2		1		1	0	0	0	1	0	0	0	1	76	1	1	0	1	5776		0	0	76	0	1	16
1	437402	1	3	1	2009-06-03	4	1966	43	0	4	3	5	5	0	2	1	0	1		1	2		1		1	0	0	0	1	0	0	0	1	43	1	1	0	1	1849		0	0	43	0	1	9
1	437406	0		0	2009-06-03	4	1977	32	1	4	3	5	5	0	2	1	0	1		1	2		1		1	0	0	0	1	0	0	0	1	32	1	1	0	0	1024		0	0	32	0	1	7
1	437408	0		0	2009-06-03	4	1978	31	0	4	3	5	5	0	2	1	0	1		1	2		1		1	0	0	0	1	0	0	0	1	31	1	1	0	1	961		0	0	31	0	1	7
1	438101	0		0	2009-06-02	4	1957	52	0	4	2	1	3	1	0	1	0	1		1	3		1		1	0	1	0	0	0	0	0	1	52	1	1	0	1	2704		0	0	52	0	3	11
1	438501	0		0	2009-06-05	4	1960	49	1	4	3	2	3	0	0	1	0	1		1	2		1		1	0	0	0	1	0	0	0	1	49	1	1	0	1	2401		0	0	49	0	1	10
1	438503	0		0	2009-06-05	4	1992	17	0	4	3	2	3	0	0	1	0	1		1	2		1		1	0	0	0	1	0	0	0	1	17	1	1	0	0	289		0	0	17	0	1	4
1	438504	0		0	2009-06-04	4	1994	15	0	4	3	2	3	0	0	1	0	1		1	2		1		1	0	0	0	1	0	0	0	1	15	1	1	0	1	225		0	0	15	0	1	3
1	438601	0		0	2009-06-05	4	1985	24	1	3	1	4	3	1	2	1	0	1		1	2		1		1	0	0	0	1	0	0	0	1	24	1	1	0	0	576		0	0	24	0	1	5
1	440001		3	1	2009-06-05	4	1980	29	1	2	1	2	4	1	0	1	0	1		1	1		1		1	0	1	0	1	0	0	0	1	29	1	1	0	1	841		0	0	29	0	1	6
1	440002	1	3	1	2009-05-22	4	1986	23	0	2	1	2	4	1	0	1	0	1		1	1		1		1	0	1	0	1	0	0	0	1	23	1	1	0	0	529		0	0	23	0	1	5
1	440101	0		0	2009-05-16	4	1949	60	0	2	2	2	0	1	0	1	0	1		1	1		1		1	0	1	0	1	0	0	0	1	60	1	1	0	0	3600		0	0	60	0	1	12
1	440103	0		0	2009-05-16	4	1991	18	1	2	2	2	0	1	0	1	0	1		1	1		1		1	0	1	0	1	0	0	0	1	18	1	1	0	0	324		0	0	18	0	1	4
1	440202	0		0	2009-06-11	4	1984	25	0	2	1	5	0	1	2	1	0	1		1	1		1		1	1	0	0	0	0	0	0	1	25	1	1	0	1	625		0	0	25	0	1	5
1	440802	0		0	2009-05-14	4	1972	37	0	5	4	3	8	1	2	1	0	1		1	2		1		1	0	1	0	1	0	0	0	1	37	1	1	0	1	1369		0	0	37	0	1	8
1	440808	1	1	1	2009-10-27	4	1992	17	0	5	4	3	8	1	2	1	0	1		1	2		1		1	0	1	0	1	0	0	0	1	17	1	1	0	0	289		1	0	17	0	1	4
1	440901	0		0	2009-05-14	4	1975	34	0	3	3	3	7	1	0	2	0	2		2	2		4		1	1	1	0	1	0	0	0	1	34	1	1	0	1	1156		0	0	34	0	1	7
1	441001	0		0	2009-05-17	4	1967	42	0	6	5	3	7	0	0	1	0	1		1	2		1		1	0	0	0	0	0	0	0	1	42	1	1	0	1	1764		0	0	42	0	1	9
1	441002	0		0	2009-05-17	4	1987	22	1	6	5	3	7	0	0	1	0	1		1	2		1		1	0	0	0	0	0	0	0	1	22	1	1	0	2	484		0	0	22	0	1	5
1	441003	1	3	1	2009-05-17	4	1990	19	0	6	5	3	7	0	0	1	0	1		1	2		1		1	0	0	0	0	0	0	0	1	19	1	1	0	1	361		0	0	19	0	1	4
1	441004	0		0	2009-05-17	4	1992	17	0	6	5	3	7	0	0	1	0	1		1	2		1		1	0	0	0	0	0	0	0	1	17	1	1	0	0	289		0	0	17	0	1	4
1	441005	0		0	2009-05-17	4	1984	25	0	6	5	3	7	0	0	1	0	1		1	2		1		1	0	0	0	0	0	0	0	1	25	1	1	0	1	625		0	0	25	0	1	5
1	441101	0		0	2009-05-22	4	1963	46	0	3	3	4	5	0	0	1	0	1		1	2		1		1	0	0	0	0	0	0	0	1	46	1	1	0	1	2116		0	0	46	0	1	10
1	441102		1	1	2009-05-22	4	1991	18	0	3	3	4	5	0	0	1	0	1		1	2		1		1	0	0	0	0	0	0	0	1	18	1	1	0	1	324		1	0	18	0	1	4
1	441202	0		0	2009-05-17	4	1978	31	0	5	3	4	5	1	2	1	0	1		1	2		1		1	1	1	0	1	0	0	0	1	31	1	1	0	0	961		0	0	31	0	1	7
1	441302		3	1	2009-10-27	4	1993	16	0	2	1	1	1	0	0	1	0	1		1	2		1		1	0	1	0	0	0	0	0	1	16	1	1	0	0	256		0	0	16	0	1	4
1	441701	0		0	2009-05-27	4	1978	31	1	3	1	2	0	0	0	1	0	1		1	2		1		1	0	0	0	1	0	0	0	1	31	1	1	0	1	961		0	0	31	0	1	7
1	441702	0		0	2009-05-27	4	1980	29	0	3	1	2	0	0	0	1	0	1		1	2		1		1	0	0	0	1	0	0	0	1	29	1	1	0	1	841		0	0	29	0	1	6
1	442102	0		0	2009-05-18	4	1987	22	0	2	2	2	1	1	0	1	0	1		1	2		1		1	0	1	0	1	0	0	0	1	22	1	1	0	1	484		0	0	22	0	1	5
1	442201	1	3	1	2009-05-17	4	1973	36	1	2	2	6	0	1	2	1	0	1		1	2		1		1	0	0	0	0	0	0	0	1	36	1	1	0	1	1296		0	0	36	0	1	8
1	442202	0		0	2009-05-17	4	1976	33	0	2	2	6	0	1	2	1	0	1		1	2		1		1	0	0	0	0	0	0	0	1	33	1	1	0	1	1089		0	0	33	0	1	7
1	442204	0		0	2009-05-17	4	1993	16	1	2	2	6	0	1	2	1	0	1		1	2		1		1	0	0	0	0	0	0	0	1	16	1	1	0	1	256		0	0	16	0	1	4
1	442402	0		0	2009-05-16	4	1990	19	0	1	1	5	1	0	0	1	0	1		1	3		1		1	0	0	0	0	0	0	0	1	19	1	1	0	1	361		0	0	19	0	3	4
1	442601	0		0	2009-06-09	4	1986	23	1	4	2	1	1	0	0	1	0	1		1	2		1		1	1	0	0	1	0	0	0	1	23	1	1	0	0	529		0	0	23	0	1	5
1	442602		3	1	2009-06-09	4	1990	19	1	4	2	1	1	0	0	1	0	1		1	2		1		1	1	0	0	1	0	0	0	1	19	1	1	0	0	361		0	0	19	0	1	4
1	442702	1	1	1	2009-05-22	4	1970	39	0	3	2	4	0	1	1	1	0	1		1	1		1		0	0	0	0	0	0	0	0	0	39	1	1	0	0	1521		1	0	39	0	1	8
1	442704	0		0	2009-05-22	4	1994	15	0	3	2	4	0	1	1	1	0	1		1	1		1		0	0	0	0	0	0	0	0	0	15	1	1	0	0	225		0	0	15	0	1	3
1	442801	0		0	2009-05-22	4	1976	33	1	2	2	2	0	1	2	1	0	1		1	1		1		0	0	1	0	0	0	0	0	0	33	1	1	0	1	1089		0	0	33	0	1	7
1	442901	0		0	2009-05-22	4	1966	43	0	3	2	4	0	1	2	1	0	1		1	1		1		1	1	0	0	0	0	0	0	1	43	1	1	0	1	1849		0	0	43	0	1	9
1	442904	0		0	2009-05-22	4	1945	64	0	3	2	4	0	1	2	1	0	1		1	1		1		1	1	0	0	0	0	0	0	1	64	1	1	0	1	4096		0	0	64	0	1	13
1	443002	0		0	2009-05-16	4	1991	18	0	2	1	3	2	1	2	1	0	1		1	3		1		1	0	1	0	0	0	0	0	1	18	1	1	1	0	324		0	0	18	0	3	4
1	443101	0		0	2009-06-05	4	1982	27	0	4	3	4	6	1	1	1	0	1		1	2		1		1	0	0	0	0	0	0	0	1	27	1	1	0	1	729		0	0	27	0	1	6
1	443104	0		0	2009-06-05	4	1979	30	0	4	3	4	6	1	1	1	0	1		1	2		1		1	0	0	0	0	0	0	0	1	30	1	1	0	1	900		0	0	30	0	1	6
1	443801	0		0	2009-06-04	4	1978	31	1	4	3	3	0	1	1	1	0	1		1	3		1		1	1	0	0	1	0	0	0	1	31	1	1	0	0	961		0	0	31	0	3	7
1	443802	0		0	2009-06-04	4	1986	23	0	4	3	3	0	1	1	1	0	1		1	3		1		1	1	0	0	1	0	0	0	1	23	1	1	0	1	529		0	0	23	0	3	5
1	443805	0		0	2009-06-04	4	1992	17	0	4	3	3	0	1	1	1	0	1		1	3		1		1	1	0	0	1	0	0	0	1	17	1	1	0	1	289		0	0	17	0	3	4
1	443807		1	1	2009-06-04	4	1977	32	0	4	3	3	0	1	1	1	0	1		1	3		1		1	1	0	0	1	0	0	0	1	32	1	1	0	1	1024		1	0	32	0	3	7
1	444501	1	3	1	2009-06-08	4	1974	35	1	2	1	1	1	0	0	3	0	2		2	2		3		0	1	1	0	0	0	0	0	0	35	1	1	0	1	1225		0	0	35	0	1	7
1	445001	0		0	2009-05-20	4	1943	66	1	4	2	3	2	1	2	1	0	1		1	2		1		1	1	1	0	1	0	0	0	1	66	1	1	0	1	4356		0	0	66	0	1	14
1	445002	0		0	2009-05-21	4	1954	55	0	4	2	3	2	1	2	1	0	1		1	2		1		1	1	1	0	1	0	0	0	1	55	1	1	0	0	3025		0	0	55	0	1	11
1	445003	0		0	2009-05-20	4	1994	15	0	4	2	3	2	1	2	1	0	1		1	2		1		1	1	1	0	1	0	0	0	1	15	1	1	0	1	225		0	0	15	0	1	3
1	445102	0		0	2009-05-19	4	1976	33	0	2	2	4	0	0	0	1	0	1		1	2		2		1	1	0	0	0	0	0	0	1	33	1	1	0	1	1089		0	0	33	0	1	7
1	445701	0		0	2009-06-16	4	1961	48	1	3	2	3	1	1	2	1	0	1		1	2		1		1	0	1	0	0	0	0	0	1	48	1	1	0	1	2304		0	0	48	0	1	10
1	446301	0		0	2009-05-15	4	1971	38	0	5	3	2	0	1	2	1	0	1		1	2		1		1	1	1	0	0	0	0	0	1	38	1	1	0	1	1444		0	0	38	0	1	8
1	446401	1	3	1	2009-05-15	4	1936	73	0	7	6	4	15	1	2	2	0	2		1	2		1		1	0	0	0	0	0	0	1	1	73	1	1	0	0	5329		0	0	73	0	1	15
1	446403		1	1	2009-05-15	4	1992	17	0	7	6	4	15	1	2	2	0	2		1	2		1		1	0	0	0	0	0	0	1	1	17	1	1	0	0	289		1	0	17	0	1	4
1	446404		1	1	2009-05-15	4	1992	17	1	7	6	4	15	1	2	2	0	2		1	2		1		1	0	0	0	0	0	0	1	1	17	1	1	1	0	289		1	0	17	0	1	4
1	446407	0		0	2009-10-27	4	1975	34	0	7	6	4	15	1	2	2	0	2		1	2		1		1	0	0	0	0	0	0	1	1	34	1	1	0	1	1156		0	0	34	0	1	7
1	446701	1	1	1	2009-05-15	4	1984	25	1	4	3	2	0	1	2	1	0	1		1	3		3		1	1	1	0	1	0	0	0	1	25	1	1	0	0	625		1	0	25	0	3	5
1	446704	1	2	1	2009-05-15	4	1986	23	1	4	3	2	0	1	2	1	0	1		1	3		3		1	1	1	0	1	0	0	0	1	23	1	1	0	1	529		0	0	23	1	3	5
1	447601	0		0	2009-05-22	4	1970	39	0	3	2	3	3	1	2	1	0	1		1	2		1		1	1	0	0	0	0	0	0	1	39	1	1	0	1	1521		0	0	39	0	1	8
1	447602	1	3	1	2009-05-22	4	1994	15	0	3	2	3	3	1	2	1	0	1		1	2		1		1	1	0	0	0	0	0	0	1	15	1	1	0	0	225		0	0	15	0	1	3
1	447801	0		0	2009-05-26	4	1973	36	1	3	2	4	0	1	2	1	0	1		1	2		1		1	0	0	0	0	0	0	0	1	36	1	1	0	0	1296		0	0	36	0	1	8
1	447802	0		0	2009-05-26	4	1984	25	0	3	2	4	0	1	2	1	0	1		1	2		1		1	0	0	0	0	0	0	0	1	25	1	1	0	1	625		0	0	25	0	1	5
1	447901		1	1	2009-05-27	4	1968	41	0	2	1	3	1	1	2	1	0	1		1	2		1		1	0	0	0	0	0	0	0	1	41	1	1	0	0	1681		1	0	41	0	1	9
1	447902	1	3	1	2009-05-27	4	1986	23	0	2	1	3	1	1	2	1	0	1		1	2		1		1	0	0	0	0	0	0	0	1	23	1	1	0	1	529		0	0	23	0	1	5
1	448301	0		0	2009-06-11	4	1940	69	1	2	2	2	0	1	2	1	0	1		1	2		1		0	0	1	0	0	0	0	0	0	69	1	1	0	1	4761		0	0	69	0	1	14
1	448302	0		0	2009-06-11	4	1950	59	0	2	2	2	0	1	2	1	0	1		1	2		1		0	0	1	0	0	0	0	0	0	59	1	1	0	1	3481		0	0	59	0	1	12
1	448701	1	3	1	2009-06-10	4	1972	37	0	6	4	2	9	1	2	3	0	2		1	3		3		1	1	1	1	0	0	0	0	1	37	1	1	0	1	1369		0	0	37	0	3	8
1	448705	0		0	2009-06-10	4	1979	30	0	6	4	2	9	1	2	3	0	2		1	3		3		1	1	1	1	0	0	0	0	1	30	1	1	0	1	900		0	0	30	0	3	6
1	448901	0		0	2009-06-05	4	1964	45	0	2	1	3	2	0	0	1	0	1		1	2		1		1	0	0	0	0	0	0	0	1	45	1	1	0	0	2025		0	0	45	0	1	9
1	449002	0		0	2009-06-02	4	1973	36	0	2	2	2	4	1	2	3	0	2		4	1		2		0	1	1	0	0	0	0	0	0	36	1	1	0	0	1296		0	0	36	0	1	8
1	449201	1	3	1	2009-06-08	4	1967	42	0	2	1	1	3	1	0	3	0	2		2	1		2		0	1	1	0	0	0	0	0	0	42	1	1	0	1	1764		0	0	42	0	1	9
1	449501	0		0	2009-06-16	4	1949	60	1	2	1	1	2	0	0	1	0	1		1	1		2		1	0	1	0	1	0	0	0	1	60	1	1	0	1	3600		0	0	60	0	1	12
1	450701	0		0	2009-06-10	4	1975	34	1	2	1	5	3	1	2	3	0	1		2	1		2		0	1	1	0	0	0	0	0	0	34	1	1	0	0	1156		0	0	34	0	1	7
1	451402	0		0	2009-06-04	4	1986	23	0	2	1	3	2	1	0	1	0	1		1	3		1		1	0	1	0	1	0	0	0	1	23	1	1	1	1	529		0	0	23	0	3	5
1	451601	0		0	2009-06-03	4	1970	39	1	4	3	3	2	1	2	1	0	1		1	1		2		1	1	1	0	1	0	0	0	1	39	1	1	0	0	1521		0	0	39	0	1	8
1	451701	0		0	2009-06-03	4	1976	33	0	3	2	3	2	1	2	1	0	1		1	2		1		1	1	0	0	0	0	0	0	1	33	1	1	0	0	1089		0	0	33	0	1	7
1	452101	0		0	2009-05-29	4	1970	39	1	2	2	2	3	1	0	1	0	1		1	1		2		1	0	1	0	0	0	0	0	1	39	1	1	0	0	1521		0	0	39	0	1	8
1	452802	0		0	2009-06-04	4	1950	59	0	3	2	3	0	1	2	1	0	1		1	2		1		1	0	0	0	1	0	0	0	1	59	1	1	0	0	3481		0	0	59	0	1	12
1	452903	0		0	2009-06-04	4	1975	34	0	4	2	6	0	1	2	1	0	1		1	2		1		1	0	1	0	0	0	0	0	1	34	1	1	0	1	1156		0	0	34	0	1	7
1	453002	1	3	1	2009-06-04	4	1981	28	0	2	1	5	0	0	0	1	0	1		1	1		1		1	0	0	0	0	0	0	0	1	28	1	1	0	0	784		0	0	28	0	1	6
1	453201	0		0	2009-06-16	4	1978	31	0	3	2	4	2	0	0	1	0	1		1	2		1		1	1	0	0	0	0	0	0	1	31	1	1	0	0	961		0	0	31	0	1	7
1	453202	1	1	1	2009-06-16	4	1993	16	1	3	2	4	2	0	0	1	0	1		1	2		1		1	1	0	0	0	0	0	0	1	16	1	1	0	0	256		1	0	16	0	1	4
1	453403	0		0	2009-06-05	4	1994	15	0	3	2	2	0	1	2	1	0	1		1	3		1		1	1	1	0	1	0	0	0	1	15	1	1	0	1	225		0	0	15	0	3	3
1	453601	0		0	2009-05-29	4	1969	40	1	8	3	4	6	1	0	1	0	1		1	2		1		1	1	1	0	0	0	0	0	1	40	1	1	0	1	1600		0	0	40	0	1	8
1	453701	0		0	2009-05-29	4	1973	36	1	3	2	3	1	1	2	1	0	1		1	3		1		1	1	0	0	1	0	0	0	1	36	1	1	0	1	1296		0	0	36	0	3	8
1	453706	0		0	2009-05-29	4	1994	15	1	3	2	3	1	1	2	1	0	1		1	3		1		1	1	0	0	1	0	0	0	1	15	1	1	0	0	225		0	0	15	0	3	3
1	453901	0		0	2009-06-08	4	1985	24	1	2	1	3	1	1	2	1	0	1		1	1		1		1	0	0	0	1	0	0	0	1	24	1	1	0	1	576		0	0	24	0	1	5
1	453902	0		0	2009-06-08	4	1992	17	0	2	1	3	1	1	2	1	0	1		1	1		1		1	0	0	0	1	0	0	0	1	17	1	1	0	1	289		0	0	17	0	1	4
1	454001	0		0	2009-06-08	4	1984	25	1	1	1	1	2	0	0	1	0	1		3	2		1		1	1	1	0	0	0	0	0	1	25	1	1	0	0	625		0	0	25	0	1	5
1	454301	1	1	1	2009-06-09	4	1982	27	1	2	1	1	0	0	0	1	0	1		1	2		1		1	1	1	0	1	0	0	0	1	27	1	1	0	1	729		1	0	27	0	1	6
1	454501	1	1	1	2009-06-11	4	1982	27	1	2	2	1	1	0	0	1	0	1			2		1		1	0	0	0	1	0	0	0	1	27	1	1	0	0	729		1	0	27	0	1	6
1	454901	0		0	2009-06-24	4	1960	49	0	2	1	2	2	1	0	1	0	1		1	2		1		1	0	0	0	0	0	0	0	1	49	1	1	0	0	2401		0	0	49	0	1	10
